# Supplementary material for: Effect of dietary soybean oil inclusion on liver-related transcription factors in a pig model for metabolic diseases
Source: Sci Rep. 2022 Jun 20;12:10318. doi: 10.1038/s41598-022-14069-1 (PMC9209463; doi:10.1038/s41598-022-14069-1)
Supplement: Supplementary file 1 — Supplementary Information 1. [file 41598_2022_14069_MOESM1_ESM.xlsx]

## Sheet: diffexpr-results.liver.CON.SO
Table S2. Differently expressed genes of liver from immunocastrated male pigs fed diets containing different levels of soybean oil (SOY1.5: 1.5% and SOY3.0: 3.0% soybean oil).
Gene	Gene name	Gene description	baseMean	log2FoldChange	lfcSE	stat	pvalue	padj	L4	L7	L13	L14	L16	L28	L32	L33	L34	L35	L41	L43	L47	L49	L56	L62	L66	L3	L10	L11	L12	L18	L19	L26	L46	L53	L54	L55	L59	L61	L63	L68	L69	L70	L72
ENSSSCG00000010495	ALDH18A1	aldehyde dehydrogenase 18 family member A1 [Source:VGNC Symbol;Acc:VGNC:85237]	390.954	1.22817	0.147349	8.33509	7.74421e-17	1.13995e-12	210.138	325.397	512.755	237.013	342.612	337.46	661.407	429	239.982	314.402	485.399	557.131	434.526	377.369	163.053	158.546	419.414	443.781	232.154	378.813	547.275	206.106	235.012	506.633	435.42	502.776	670.679	311.515	508.601	236.11	416.406	537.299	683.042	212.173	413.998
ENSSSCG00000006821	GSTM3	glutathione S-transferase mu 3 [Source:VGNC Symbol;Acc:VGNC:88726]	56.3919	3.03094	0.561817	5.39489	6.85654e-08	0.000504642	7.34105	127.099	48.3731	75.5923	17.9501	25.1441	9.59825	169.17	50.2054	13.9973	121.637	25.28	51.3769	85.1499	12.5425	16.2233	99.0742	127.587	9.09037	55.8904	106.751	16.4156	13.4038	252.056	10.8179	88.6566	53.171	10.2376	13.291	2.68307	6.86856	16.2081	14.4245	5.5835	214.827
ENSSSCG00000038171	Novel gene	acyl-coenzyme A amino acid N-acyltransferase 2 [Source:NCBI gene (formerly Entrezgene);Acc:100515185]	478.168	-2.59546	0.490997	-5.28609	1.24955e-07	0.000613114	183.526	94.7357	74.9783	644.11	1135.54	132.337	174.514	126.177	65.267	441.454	1219.81	1313.59	367.475	342.535	967.169	881.959	70.1775	90.6054	388.788	1184.34	852.583	986.757	626.402	987.22	1219.72	74.6582	60.4215	581.348	132.024	925.659	118.483	37.2787	79.759	114.462	40.0082
ENSSSCG00000017203	GALK1	galactokinase 1 [Source:VGNC Symbol;Acc:VGNC:88326]	408.354	0.84832	0.163408	5.19141	2.08711e-07	0.00064627	387.24	325.397	445.032	463.003	242.716	497.589	746.918	401.896	301.232	516.825	278.846	475.458	427.56	332.859	249.457	283.908	410.332	523.909	246.839	425.832	345.872	294.568	407.474	524.277	265.038	618.263	671.888	213.526	559.993	206.596	290.197	546.214	481.099	319.19	565.333
ENSSSCG00000017311	MAPT	microtubule associated protein tau [Source:VGNC Symbol;Acc:VGNC:90016]	110.798	-1.18481	0.228639	-5.182	2.19521e-07	0.00064627	150.492	35.3052	87.0715	148.822	119.407	128.367	33.1576	127.111	83.341	117.362	183.602	134.178	33.961	110.308	207.649	124.625	104.028	61.6363	111.182	112.668	151.586	229.818	89.3584	102.503	110.883	40.8287	30.2108	165.264	108.986	120.738	81.5641	85.9031	105.214	171.227	69.5795
ENSSSCG00000031106	PLA2G2D	phospholipase A2 group IID [Source:VGNC Symbol;Acc:VGNC:91491]	18.1854	1.89141	0.370291	5.1079	3.25763e-07	0.000799206	0.917632	19.4179	14.5119	22.8352	10.1457	9.26362	20.9416	22.4314	12.0493	11.8439	2.29503	8.75076	12.1911	17.417	9.75531	8.84909	27.2454	23.4218	1.39852	19.5173	7.82839	11.8557	15.1909	13.443	2.70447	85.157	37.4614	6.5813	19.4934	8.04921	35.2014	51.866	24.6065	14.8893	26.962
ENSSSCG00000000867	SPIC	Spi-C transcription factor [Source:NCBI gene (formerly Entrezgene);Acc:102164462]	15.5625	1.17421	0.232011	5.06099	4.17088e-07	0.000877077	6.42342	18.241	21.7679	16.5358	7.02394	17.2039	18.3239	29.9085	10.0411	17.2275	16.0652	14.5846	14.8035	13.5466	11.1489	4.42455	21.4661	17.8745	11.8874	15.0815	7.82839	8.20778	17.8717	19.3243	13.5224	25.6637	26.5855	8.04381	23.9237	0	12.02	23.5018	16.1215	16.7505	21.7436
ENSSSCG00000011970	CMSS1	cms1 ribosomal small subunit homolog [Source:VGNC Symbol;Acc:VGNC:96723]	112.532	-0.687265	0.138461	-4.96361	6.91935e-07	0.00127316	101.857	109.446	67.7223	96.0652	111.603	120.427	117.797	74.7713	69.2835	132.436	120.489	107.926	70.5344	87.0851	168.627	165.92	98.2486	84.4417	131.461	104.684	74.0138	187.867	150.122	125.188	73.0208	115.487	93.0492	122.12	106.328	171.716	115.048	81.0406	74.668	189.839	118.285
ENSSSCG00000010593	CNNM2	cyclin and CBS domain divalent metal cation transport mediator 2 [Source:VGNC Symbol;Acc:VGNC:86828]	38.9902	-0.933272	0.189911	-4.91425	8.91218e-07	0.00145764	57.8108	30.0095	21.7679	33.8591	36.6806	25.1441	43.6284	29.9085	50.2054	38.7618	35.573	21.3907	28.7362	58.0567	64.1063	54.5694	18.9892	17.8745	44.7526	55.0033	32.7369	41.0389	69.6995	33.6075	35.1582	34.996	18.1265	52.6504	53.1639	67.0767	24.8985	29.985	26.3035	54.9045	23.4831
ENSSSCG00000051557	Novel gene	0	23.4129	1.36207	0.279113	4.88001	1.0608e-06	0.0015615	13.7645	21.1831	43.5358	25.1974	23.4131	29.1142	29.6673	45.7974	25.1027	21.5344	18.3602	11.6677	15.6743	15.4818	13.9362	11.7988	20.6405	22.8054	6.9926	17.743	6.40504	8.20778	19.6588	8.40187	37.8626	43.1618	39.8782	10.2376	29.2401	21.4646	21.4642	34.0371	39.8795	13.9588	52.1846
ENSSSCG00000029449	Novel gene	proteoglycan 4 [Source:NCBI gene (formerly Entrezgene);Acc:100518683]	214.481	1.12391	0.236132	4.75968	1.93903e-06	0.00259477	117.457	237.134	147.538	333.866	135.796	74.109	107.326	314.974	249.019	297.174	245.568	138.067	192.446	222.551	125.425	92.178	264.198	273.665	125.167	165.01	160.126	153.212	167.994	198.284	216.358	362.792	401.199	70.2005	482.905	187.815	356.307	354.148	278.308	122.837	135.68
ENSSSCG00000009831	CUX2	cut like homeobox 2 [Source:VGNC Symbol;Acc:VGNC:87094]	227.614	-1.30136	0.283398	-4.59199	4.39033e-06	0.00534018	382.652	78.26	176.562	171.658	94.4329	168.069	157.935	128.98	257.052	138.897	138.849	242.104	113.203	340.6	597.861	440.98	131.273	146.078	320.261	321.148	218.483	135.884	261.82	113.425	159.564	150.483	76.1312	293.965	461.64	657.352	236.965	124.803	92.4865	333.149	103.499
ENSSSCG00000034360	CELSR2	cadherin EGF LAG seven-pass G-type receptor 2 [Source:VGNC Symbol;Acc:VGNC:98748]	111.048	-1.27833	0.279291	-4.57703	4.71619e-06	0.00534018	262.443	96.501	135.445	70.0804	127.211	99.2531	97.7276	151.412	141.579	76.447	133.112	91.3968	37.4442	137.401	101.734	131.262	67.7007	117.725	366.412	94.0378	85.4006	131.324	92.0391	73.9365	127.11	66.4924	27.7939	180.62	69.9991	185.132	71.2613	56.7284	44.9705	121.907	15.6554
ENSSSCG00000041289	IL10RB	interleukin 10 receptor subunit beta [Source:NCBI gene (formerly Entrezgene);Acc:396657]	115.903	0.524888	0.115609	4.54018	5.62059e-06	0.00583568	87.175	133.572	123.351	149.61	104.579	153.511	142.229	108.418	107.44	120.592	151.472	134.178	141.94	102.567	72.468	80.3792	146.134	101.084	80.4149	113.555	139.488	89.3736	88.4648	140.311	73.0208	135.318	101.508	95.7944	95.695	91.2244	123.634	142.632	110.305	111.67	163.512
ENSSSCG00000022842	Novel gene	0	37.9941	-2.09631	0.464673	-4.51138	6.44086e-06	0.00583568	11.0116	14.1221	9.67461	15.7484	17.1696	30.4376	26.177	23.366	17.0698	32.3015	17.2127	14.5846	13.0619	13.5466	18.117	10.3239	8.25618	16.0254	13.9852	15.0815	14.9451	263.561	20.5524	21.8449	16.2268	16.3315	18.1265	16.8189	21.2655	169.033	22.3228	14.5873	11.879	328.496	36.5292
ENSSSCG00000028124	SNRPN	small nuclear ribonucleoprotein polypeptide N [Source:NCBI gene (formerly Entrezgene);Acc:100626432]	80.579	0.714687	0.158499	4.50909	6.51071e-06	0.00583568	43.1287	92.3821	82.2342	89.7659	95.2134	95.283	78.5311	99.072	78.3204	88.2909	82.6211	68.0614	66.1804	63.8624	72.468	46.4577	121.366	85.6745	55.2415	51.4547	102.481	79.3418	52.7214	90.7402	97.3611	72.3251	105.133	69.4692	62.0245	42.9291	67.827	103.732	123.881	51.1821	143.508
ENSSSCG00000038869	APLNR	apelin receptor [Source:VGNC Symbol;Acc:VGNC:85412]	109.923	-1.45151	0.322432	-4.50175	6.73957e-06	0.00583568	104.61	47.6621	41.1171	38.5836	182.622	64.8453	120.414	39.2549	105.431	134.59	119.342	78.7568	60.9556	56.1215	387.425	235.976	15.6867	77.6617	150.341	68.3105	88.2473	119.469	59.8701	63.8542	102.77	116.653	96.6745	238.389	28.3541	123.421	50.6556	115.078	154.427	287.55	72.1887
ENSSSCG00000036265	Novel gene	0	65.198	0.746822	0.166674	4.48075	7.43821e-06	0.0060828	38.5405	67.6684	67.7223	56.6942	46.8262	64.8453	62.8249	57.9478	63.2588	82.9073	75.736	76.8122	76.6299	52.2511	62.7127	44.9829	56.9677	69.0327	34.2637	63.8747	89.6706	37.391	87.5712	68.0552	86.5432	67.659	85.7986	27.7877	95.695	45.6122	53.2313	90.7655	84.85	34.4316	104.369
ENSSSCG00000013270	CRY2	cryptochrome circadian regulator 2 [Source:VGNC Symbol;Acc:VGNC:87012]	210.82	-0.921855	0.20738	-4.44525	8.77897e-06	0.00680139	357.876	215.95	118.514	165.358	244.277	123.074	147.464	280.392	317.298	240.108	288.026	136.123	188.092	261.255	309.383	173.295	116.412	149.16	404.871	261.709	219.907	171.451	302.031	120.987	273.152	99.1554	77.3396	272.758	165.694	311.236	113.331	131.286	248.61	226.132	146.987
ENSSSCG00000035344	UBE2S	ubiquitin conjugating enzyme E2 S [Source:VGNC Symbol;Acc:VGNC:94651]	114.914	0.800535	0.180699	4.43023	9.41341e-06	0.00692827	82.5868	78.26	147.538	108.664	81.1655	162.775	158.807	101.876	68.2794	124.899	115.899	116.677	142.81	71.6033	75.2552	139.373	169.252	162.72	57.3393	157.913	96.7873	93.0215	82.2097	139.471	73.0208	148.15	132.927	68.0067	139.998	69.7598	178.583	135.338	92.4865	63.2797	185.255
ENSSSCG00000004919	NEDD4L	NEDD4 like E3 ubiquitin protein ligase [Source:VGNC Symbol;Acc:VGNC:90667]	234.462	-0.476841	0.109097	-4.3708	1.23791e-05	0.00727422	198.208	254.198	195.911	195.28	245.057	221.004	188.475	185.994	249.019	235.801	268.518	156.541	235.985	313.506	305.202	327.416	221.266	179.362	225.162	227.11	214.213	227.082	276.117	221.809	289.379	166.814	236.852	315.171	195.82	346.116	232.672	174.237	210.428	291.273	179.167
ENSSSCG00000014110	DMGDH	dimethylglycine dehydrogenase [Source:VGNC Symbol;Acc:VGNC:87347]	2326.16	-0.793382	0.181611	-4.36857	1.25064e-05	0.00727422	4265.15	2567.87	2522.66	1746.5	2553.59	2098.87	3077.55	2385.2	1774.26	1547.24	3728.28	2299.5	1556.98	3425.35	2979.55	2658.41	1779.21	1338.12	3438.96	2316.35	1592.01	1842.19	1905.12	1276.24	2988.44	1221.36	1991.49	2886.26	1198.85	3852.89	2142.99	1217.23	2542.1	3278.45	1420.29
ENSSSCG00000045982	Novel gene	0	17.0204	3.10315	0.706657	4.39131	1.12671e-05	0.00727422	0.917632	2.9421	9.67461	21.2603	48.3871	15.8805	0.872568	99.072	1.00411	25.8412	17.2127	2.91692	33.961	5.80567	4.18085	0.737424	78.4337	12.3273	2.09778	13.3072	30.6019	0	0	3.36075	5.40895	22.1641	16.918	0.731255	25.6959	5.36614	11.1614	25.1226	0	15.8199	36.5292
ENSSSCG00000001565	CDKN1A	cyclin dependent kinase inhibitor 1A [Source:VGNC Symbol;Acc:VGNC:86514]	333.537	0.809253	0.18448	4.38667	1.151e-05	0.00727422	249.596	325.985	251.54	288.983	274.714	455.241	362.988	257.961	326.335	274.563	354.582	384.061	273.429	286.413	160.266	300.132	635.726	776.001	211.176	495.029	249.797	256.265	265.394	396.568	224.471	410.62	409.658	237.658	384.552	134.153	468.779	293.367	436.129	223.34	338.33
ENSSSCG00000000130	CYTH4	cytohesin 4 [Source:VGNC Symbol;Acc:VGNC:87137]	103.594	-1.23539	0.283172	-4.36267	1.28485e-05	0.00727422	184.444	69.4337	55.629	80.3168	81.1655	101.9	36.6479	57.0131	81.3328	273.486	60.8183	58.3384	76.6299	61.9272	89.1914	281.696	99.0742	88.7563	163.627	89.6021	110.309	352.934	66.1252	106.704	37.8626	74.6582	56.7963	90.6756	60.2524	139.52	79.847	114.267	48.3645	131.212	65.2307
ENSSSCG00000039102	Novel gene	0	41.9991	1.42617	0.325235	4.38504	1.15962e-05	0.00727422	21.1055	138.867	26.6052	59.8439	38.2414	41.0246	37.5204	85.987	33.1356	32.3015	17.2127	11.6677	119.299	40.6397	25.0851	14.7485	40.4553	38.8309	51.7452	29.2759	19.9268	19.1515	33.0626	23.5252	2.70447	44.3283	41.0867	21.2064	32.7844	21.4646	36.9185	113.457	33.0915	15.8199	107.848
ENSSSCG00000006620	TUFT1	tuftelin 1 [Source:VGNC Symbol;Acc:VGNC:98886]	316.454	0.713615	0.164771	4.33096	1.48461e-05	0.00780482	212.891	383.062	420.846	348.827	298.907	399.659	472.932	351.425	403.652	282.1	207.7	270.301	312.615	257.385	263.393	246.3	419.414	353.176	155.236	344.214	262.607	281.8	326.158	345.317	359.695	379.124	464.037	231.808	355.312	246.842	332.267	222.862	439.523	80.9608	343.549
ENSSSCG00000010829	Novel gene	mitochondrial amidoxime reducing component 1 [Source:NCBI gene (formerly Entrezgene);Acc:100516871]	908.798	-1.32738	0.306105	-4.33636	1.44862e-05	0.00780482	1214.94	1069.75	466.8	480.326	947.451	567.728	953.717	822.484	1173.8	675.102	1074.07	459.901	633.938	2002.96	2948.89	761.759	307.956	249.627	1092.94	2016.49	574.319	663.006	1461.9	331.034	627.438	360.459	348.028	1149.53	827.584	1585.69	475.648	717.21	424.25	1913.28	427.914
ENSSSCG00000003006	CYP2B22	cytochrome P450 2B4-like [Source:NCBI gene (formerly Entrezgene);Acc:102165015]	37.1009	-2.55834	0.599134	-4.27007	1.95416e-05	0.00991904	24.7761	61.1958	9.67461	12.5987	29.6566	0	6.10798	45.7974	36.1479	26.9179	33.2779	4.86153	40.9273	71.6033	195.106	15.4859	3.30247	6.16363	61.5348	42.5832	37.7186	21.8874	34.8498	5.04112	18.9313	1.16653	7.25059	71.663	14.177	123.421	8.5857	11.3457	5.9395	201.006	7.82769
ENSSSCG00000004392	AMD1	adenosylmethionine decarboxylase 1 [Source:NCBI gene (formerly Entrezgene);Acc:100155925]	368.079	0.721765	0.169872	4.24887	2.1485e-05	0.010228	366.135	281.265	469.219	329.929	288.762	340.107	444.137	338.34	203.834	202.423	362.615	430.732	495.482	274.802	227.159	381.986	598.573	554.727	243.342	433.816	344.449	310.984	202.843	594.012	335.355	387.289	462.829	228.152	478.475	270.99	508.273	350.906	498.918	200.076	441.83
ENSSSCG00000014314	Novel gene	F-box and leucine rich repeat protein 21, pseudogene [Source:NCBI gene (formerly Entrezgene);Acc:100517085]	20.4186	-2.06087	0.485432	-4.24544	2.18164e-05	0.010228	21.1055	5.29579	7.25596	26.7723	30.4371	23.8207	7.85311	9.34641	47.1931	2.15344	2.29503	9.72306	26.1238	71.6033	34.8404	42.7706	5.77933	7.39636	9.09037	40.8089	17.0801	8.20778	33.9562	37.8084	21.6358	6.9992	0	36.5628	2.65819	40.246	29.1914	8.10406	1.697	35.3622	3.47897
ENSSSCG00000045889	Novel gene	0	22.5353	-1.48103	0.349203	-4.24118	2.22348e-05	0.010228	27.5289	25.3021	36.2798	21.2603	29.6566	13.2337	17.4514	48.6013	49.2013	36.6084	20.6553	15.5569	13.0619	21.2875	37.6276	14.0111	11.5587	2.46545	47.5497	7.09719	19.2151	21.8874	39.3177	6.7215	29.7492	11.6653	6.04215	39.4878	6.20245	45.6122	12.8785	12.1561	5.9395	29.7787	6.0882
ENSSSCG00000028464	TMEM170A	transmembrane protein 170A [Source:VGNC Symbol;Acc:VGNC:98659]	308.822	0.690688	0.164091	4.20918	2.56298e-05	0.0108397	161.503	327.75	382.147	500.799	351.197	232.914	323.723	439.281	378.549	204.576	329.337	227.52	250.789	443.166	256.425	184.356	392.994	305.716	170.619	284.775	227.735	218.874	172.462	477.226	457.056	284.634	244.103	188.664	422.653	287.088	456.759	253.657	351.279	240.091	378.338
ENSSSCG00000014903	CCDC90B	coiled-coil domain containing 90B [Source:VGNC Symbol;Acc:VGNC:86328]	198.607	-0.499696	0.118403	-4.22028	2.43995e-05	0.0108397	263.36	177.115	220.097	255.911	168.574	144.248	153.572	165.432	288.179	193.809	181.307	173.071	145.423	294.154	229.947	230.076	193.195	167.034	267.816	198.721	194.998	174.187	202.843	205.006	181.2	167.981	137.761	176.232	139.998	305.87	215.501	144.252	167.154	241.952	185.255
ENSSSCG00000007636	GJC3	gap junction protein gamma 3 [Source:VGNC Symbol;Acc:VGNC:88470]	29.014	-0.802079	0.190901	-4.20154	2.65101e-05	0.0108397	37.6229	40.0126	21.7679	32.2842	25.7544	21.174	18.3239	26.17	34.1397	18.3042	24.0978	38.8922	13.0619	50.3158	34.8404	31.7092	26.4198	19.7236	39.8578	23.953	24.9085	47.4227	36.6369	25.2056	40.5671	17.498	13.2927	40.9503	27.468	50.9783	31.7671	19.4498	22.061	22.334	16.5251
ENSSSCG00000029790	PCYOX1	prenylcysteine oxidase 1 [Source:VGNC Symbol;Acc:VGNC:91235]	732.98	1.44679	0.344136	4.20411	2.62106e-05	0.0108397	528.556	580.183	408.752	368.513	451.093	390.395	3069.7	2268.37	334.368	319.785	525.562	451.15	2729.94	596.049	327.5	393.785	287.315	3195.84	481.091	385.91	442.66	482.435	514.704	567.126	486.805	451.449	413.283	405.847	459.867	461.488	406.962	1171.04	458.19	508.099	330.502
ENSSSCG00000014170	CAST	calpastatin [Source:VGNC Symbol;Acc:VGNC:99603]	538.188	-0.57825	0.138837	-4.16497	3.11399e-05	0.0120626	971.772	691.394	565.965	464.578	539.282	390.395	421.45	508.445	569.329	386.542	495.726	404.479	324.806	636.689	674.51	529.471	449.136	523.909	709.049	546.484	524.502	498.85	530.789	362.961	543.599	472.446	455.578	627.417	328.73	936.391	460.193	574.578	490.433	857.068	369.641
ENSSSCG00000043197	Novel gene	0	3.89122	-2.19599	0.526719	-4.16918	3.05703e-05	0.0120626	12.8468	7.64947	4.83731	0.78742	1.56087	7.94025	0	1.86928	1.00411	3.23015	3.44254	0.972306	3.48318	3.87045	12.5425	4.42455	1.65124	1.23273	15.3837	4.43575	2.84669	3.6479	3.57433	0.840187	5.40895	1.16653	0	8.77506	0	8.04921	1.71714	2.43122	0.8485	3.72234	0
ENSSSCG00000024158	ANO1	anoctamin 1 [Source:VGNC Symbol;Acc:VGNC:85354]	705.968	-0.634201	0.152801	-4.15051	3.3174e-05	0.0120841	1189.25	858.506	578.058	547.257	808.533	629.926	655.299	1010.35	694.843	755.856	803.26	473.513	637.422	913.426	886.34	791.256	533.349	327.905	1036.3	646.732	646.198	537.153	950.773	380.605	705.868	528.44	403.616	862.881	734.547	1151.04	558.929	521.091	659.284	750.981	540.111
ENSSSCG00000046214	IFT22	intraflagellar transport 22 [Source:NCBI gene (formerly Entrezgene);Acc:100519188]	96.773	-0.750343	0.180888	-4.1481	3.3524e-05	0.0120841	174.35	99.4431	137.863	99.2149	137.357	54.2584	89.8745	45.7974	143.587	111.979	109.014	80.7014	83.5963	110.308	100.34	92.178	107.33	51.7745	176.213	61.2133	86.1123	103.053	116.166	75.6169	102.77	72.3251	41.0867	126.507	97.4671	136.837	72.1199	69.695	72.1225	93.989	54.7938
ENSSSCG00000017251	SOX9	SRY-box transcription factor 9 [Source:VGNC Symbol;Acc:VGNC:99053]	42.4653	-1.0201	0.245973	-4.14719	3.3658e-05	0.0120841	53.2226	25.8905	14.5119	49.6075	63.9959	46.3181	22.6868	48.6013	37.152	65.6798	33.2779	35.9753	26.9946	56.1215	78.0425	43.508	31.3735	25.8872	40.5571	30.1631	73.3022	45.5988	33.9562	19.3243	45.9761	48.9944	15.7096	106.032	14.177	53.6614	48.0799	43.7619	32.243	56.7656	19.1344
ENSSSCG00000030677	GART	phosphoribosylglycinamide formyltransferase, phosphoribosylglycinamide synthetase, phosphoribosylaminoimidazole synthetase [Source:VGNC Symbol;Acc:VGNC:88353]	1239.57	0.64774	0.156649	4.13497	3.55007e-05	0.0124421	673.542	1105.05	1995.39	1071.68	969.303	1204.27	1424.9	1139.33	1331.45	747.242	1169.32	1755.01	1037.99	1484.32	968.563	800.843	1687.56	1264.78	658.703	822.387	1009.15	1109.87	999.026	1681.21	1173.74	1485	1462.2	792.681	1929.85	1387.15	1386.59	1149.16	1801.36	1074.82	1631.64
ENSSSCG00000033189	Novel gene	FAM3 metabolism regulating signaling molecule D [Source:NCBI gene (formerly Entrezgene);Acc:100621654]	140.957	-1.12477	0.272382	-4.12937	3.63765e-05	0.0124526	170.679	74.141	101.583	191.343	270.812	193.213	48.8638	193.471	158.649	198.116	141.144	74.8676	63.568	191.587	262	141.585	203.928	56.089	299.982	129.524	209.943	225.258	153.696	95.7814	143.337	48.9944	50.7541	128.701	46.0754	91.2244	84.1399	108.594	50.0615	205.659	126.113
ENSSSCG00000021161	CKS2	CDC28 protein kinase regulatory subunit 2 [Source:NCBI gene (formerly Entrezgene);Acc:100520933]	161.882	1.21509	0.296488	4.09827	4.16255e-05	0.0139256	116.539	108.858	171.724	56.6942	96.7742	124.397	133.503	190.667	87.3574	316.555	64.2608	124.455	259.497	52.2511	139.362	134.949	366.574	198.469	48.9482	101.135	91.094	158.684	58.0829	247.015	59.4984	313.798	466.454	79.7068	160.378	126.104	211.208	237.449	140.002	91.1972	332.242
ENSSSCG00000012621	UBE2A	ubiquitin conjugating enzyme E2 A [Source:VGNC Symbol;Acc:VGNC:94639]	256.35	0.430278	0.105177	4.09099	4.29533e-05	0.0140505	203.714	268.908	178.98	244.1	214.62	254.088	273.986	237.399	197.809	250.875	288.026	302.387	310.874	207.069	188.138	244.825	273.28	348.245	181.807	294.534	291.785	243.497	258.246	306.668	216.358	240.306	287.607	228.152	274.68	155.618	293.631	291.746	303.763	211.243	405.3
ENSSSCG00000003815	ALG6	ALG6 alpha-1,3-glucosyltransferase [Source:VGNC Symbol;Acc:VGNC:85253]	70.3232	-0.73765	0.181145	-4.07215	4.65818e-05	0.0146572	82.5868	54.1347	33.8612	73.2301	106.139	25.1441	61.0798	51.4053	66.2711	39.8386	104.424	82.646	65.3096	75.4738	76.6489	115.776	52.0139	56.7054	91.603	69.1976	87.5356	60.1904	65.2316	98.3019	100.066	55.9936	60.4215	89.2131	37.2147	112.689	50.6556	40.5203	89.941	83.7526	46.0964
ENSSSCG00000016322	ACKR3	atypical chemokine receptor 3 [Source:VGNC Symbol;Acc:VGNC:96017]	39.9416	0.890815	0.218816	4.07106	4.67994e-05	0.0146572	20.1879	37.6589	19.3492	33.8591	40.5827	86.0193	38.393	51.4053	25.1027	25.8412	32.1304	20.4184	66.1804	40.6397	33.4468	22.1227	71.8288	48.0763	23.0756	55.8904	50.5287	39.2149	31.2754	41.1692	37.8626	59.4932	43.5035	26.3252	34.5565	21.4646	51.5142	71.3158	28.849	26.0564	42.6174
ENSSSCG00000038719	Novel gene	0	38.5768	3.06423	0.755994	4.05324	5.05125e-05	0.0151744	2.75289	7.06105	14.5119	120.475	81.9459	62.1986	3.49027	271.046	1.00411	58.1428	43.6056	12.64	153.26	1.93522	2.78723	2.21227	60.2701	32.6672	3.4963	18.6301	39.1419	1.82395	0	26.886	5.40895	22.1641	29.0023	0.731255	52.2778	32.1968	21.4642	54.2972	0.8485	16.7505	93.0625
ENSSSCG00000037478	Novel gene	proline rich 29 [Source:VGNC Symbol;Acc:VGNC:91857]	124.038	1.27782	0.315084	4.0555	5.00276e-05	0.0151744	62.3989	77.6715	113.677	191.343	99.1155	215.71	113.434	177.582	58.2383	187.349	76.8835	151.68	86.2087	9.67612	44.5957	75.9547	245.209	127.587	56.64	96.6993	76.8605	94.8454	58.0829	133.59	78.4297	156.316	298.482	40.219	146.201	123.421	200.905	91.5759	225.701	57.6962	291.364
ENSSSCG00000004520	MAPK4	mitogen-activated protein kinase 4 [Source:VGNC Symbol;Acc:VGNC:90004]	11.3154	-2.36294	0.583985	-4.04623	5.20488e-05	0.0153232	25.6937	1.76526	2.41865	4.72452	3.90219	1.32337	0.872568	1.86928	5.02054	4.30687	3.44254	7.77845	13.9327	9.67612	50.1702	56.7817	0.825618	0.616363	13.9852	15.9687	14.9451	5.47185	6.25508	10.9224	5.40895	2.33307	3.62529	18.2814	27.468	42.9291	0	5.67284	0.8485	24.1952	2.60923
ENSSSCG00000017885	SMTNL2	smoothelin like 2 [Source:VGNC Symbol;Acc:VGNC:93268]	11.3379	1.76021	0.439339	4.00649	6.16286e-05	0.0177877	6.42342	22.36	19.3492	3.9371	7.02394	23.8207	6.98055	10.2811	18.0739	2.15344	5.73757	2.91692	5.22477	5.80567	1.39362	8.11167	8.25618	30.2018	4.89482	4.43575	6.40504	3.6479	4.46792	10.9224	0	4.66614	20.5433	6.5813	28.3541	5.36614	20.6057	30.7954	27.152	5.5835	24.3528
ENSSSCG00000050735	Novel gene	0	8.04681	-2.13072	0.532668	-4.00008	6.33203e-05	0.0179245	7.34105	7.64947	0	12.5987	14.0479	0	1.74514	10.2811	27.1109	6.46031	12.6227	1.94461	2.61238	13.5466	19.5106	2.9497	7.43056	2.46545	11.1882	1.7743	4.27003	11.8557	11.6166	4.20094	18.9313	2.33307	1.20843	11.7001	0	34.8799	0.85857	3.24163	5.9395	5.5835	1.73949
ENSSSCG00000006761	DCLRE1B	DNA cross-link repair 1B [Source:VGNC Symbol;Acc:VGNC:87186]	20.4075	0.892836	0.223658	3.99197	6.55264e-05	0.018199	13.7645	15.2989	53.2104	18.1107	15.6087	25.1441	23.5593	21.4967	10.0411	9.69046	17.2127	19.4461	21.7699	34.834	6.96808	14.0111	15.6867	30.2018	16.083	20.4044	17.0801	15.5036	14.2973	25.2056	13.5224	29.1634	39.8782	16.0876	20.3795	13.4153	15.4543	34.0371	27.152	14.8893	15.6554
ENSSSCG00000003148	DBP	D-box binding PAR bZIP transcription factor [Source:VGNC Symbol;Acc:VGNC:87167]	158.635	-1.41158	0.354096	-3.98645	6.70704e-05	0.0182829	315.665	185.353	58.0477	162.996	223.986	96.6063	61.0798	352.36	186.764	338.089	127.374	61.2553	128.878	164.494	264.787	69.3179	32.1991	59.1708	388.089	183.64	140.911	168.715	301.138	59.6533	216.358	76.9912	16.918	201.095	69.9991	249.525	60.9585	84.2823	82.3045	247.535	115.676
ENSSSCG00000037954	CAVIN4	caveolae associated protein 4 [Source:VGNC Symbol;Acc:VGNC:86219]	3.47072	-3.00281	0.760408	-3.94895	7.84944e-05	0.0196524	0	0	0	3.14968	4.68262	1.32337	0	1.86928	3.01232	5.38359	5.73757	12.64	0	1.93522	22.2979	7.37424	0.825618	0	2.09778	8.87149	4.9817	2.73593	7.14867	3.36075	5.40895	1.16653	1.20843	7.31255	0	2.68307	0	0.810406	0.8485	0	2.60923
ENSSSCG00000025830	NUP93	nucleoporin 93 [Source:VGNC Symbol;Acc:VGNC:90987]	108.347	0.422563	0.107072	3.94655	7.92864e-05	0.0196524	77.9987	113.565	152.375	88.191	103.018	111.163	108.198	107.484	107.44	104.442	89.5062	118.621	137.586	81.2794	79.4361	96.6026	118.889	144.229	85.3097	81.6177	114.579	113.997	98.2942	155.435	102.77	114.32	134.136	111.151	122.277	83.1751	119.341	129.665	110.305	80.9608	94.802
ENSSSCG00000029097	RCC1	regulator of chromosome condensation 1 [Source:VGNC Symbol;Acc:VGNC:92175]	92.3051	0.768884	0.194568	3.95174	7.75847e-05	0.0196524	54.1403	80.6137	140.282	82.6791	71.0198	144.248	105.581	68.2288	70.2876	72.1401	56.2282	128.344	99.2706	67.7329	64.1063	111.351	168.426	134.983	53.843	83.392	81.8422	70.2221	75.9546	149.553	67.6118	120.153	118.426	38.0253	108.1	56.3445	114.19	80.2302	122.184	60.488	110.457
ENSSSCG00000050649	Novel gene	0	372.856	0.927383	0.235133	3.94409	8.01048e-05	0.0196524	241.337	397.184	403.915	374.812	340.271	471.121	466.824	761.733	222.912	358.547	366.057	254.744	448.459	491.547	151.904	178.457	842.13	297.087	378.999	329.132	485.36	348.374	260.926	578.889	167.677	439.783	265.855	233.27	282.655	150.252	358.024	861.462	196.852	316.399	327.023
ENSSSCG00000039626	DERL3	derlin 3 [Source:VGNC Symbol;Acc:VGNC:87262]	24.2773	1.03947	0.263054	3.95154	7.76498e-05	0.0196524	17.435	24.7137	16.9306	29.922	24.1936	15.8805	18.3239	50.4706	19.0781	27.9947	30.9829	22.363	14.8035	19.3522	22.2979	12.5362	23.9429	83.8254	14.6845	22.1787	33.4486	29.1832	15.1909	19.3243	13.5224	32.663	25.3771	11.7001	32.7844	8.04921	18.03	37.2787	19.5155	13.0282	28.7015
ENSSSCG00000006538	FLAD1	flavin adenine dinucleotide synthetase 1 [Source:NCBI gene (formerly Entrezgene);Acc:100153896]	503.222	0.435943	0.110407	3.94851	7.86398e-05	0.0196524	361.547	438.962	546.616	494.5	420.656	587.578	491.256	489.752	428.754	642.801	516.382	548.381	515.51	323.182	451.531	429.918	442.531	581.847	367.811	541.161	434.831	492.467	489.684	718.36	611.211	610.097	623.55	389.028	651.257	330.018	443.881	473.277	604.132	387.123	733.194
ENSSSCG00000048848	Novel gene	0	2.61237	3.63594	0.923325	3.93788	8.22046e-05	0.0198369	0	5.29579	0	2.36226	4.68262	2.64675	0	5.60785	3.01232	0	4.59006	0.972306	6.09556	1.93522	1.39362	0	6.60495	0	1.39852	0	1.42334	0	0	2.52056	0	0	6.04215	0	4.43032	0	8.5857	8.91447	5.091	0	7.82769
ENSSSCG00000004861	TSHZ1	teashirt zinc finger homeobox 1 [Source:VGNC Symbol;Acc:VGNC:94492]	181.436	-0.450855	0.115578	-3.90087	9.58462e-05	0.0206361	246.843	195.356	181.399	229.927	212.279	116.457	163.17	208.425	207.85	153.971	181.307	209.046	168.063	193.522	181.17	193.205	128.796	152.858	277.606	143.718	163.684	217.962	221.609	131.069	162.268	183.146	128.094	215.72	198.478	225.378	155.401	142.632	138.305	195.423	126.113
ENSSSCG00000041880	Novel gene	0	84.4404	1.06139	0.272246	3.89865	9.67317e-05	0.0206361	44.0463	125.922	70.141	46.4578	102.237	46.3181	89.002	263.569	54.2218	107.672	79.1785	17.5015	164.58	46.4454	78.0425	36.8712	217.138	100.467	71.3245	56.7776	38.4303	98.4933	48.2535	48.7309	16.2268	100.322	65.2553	70.2005	124.935	75.1259	66.9685	167.754	25.455	40.0151	151.335
ENSSSCG00000041295	Novel gene	0	19.4417	2.01144	0.515256	3.90377	9.47067e-05	0.0206361	10.0939	32.9516	12.0933	39.371	14.0479	23.8207	27.0496	13.085	21.0863	15.0741	13.7702	29.1692	31.3486	15.4818	18.117	0	14.8611	11.0945	10.4889	39.9217	31.3136	0	0	12.6028	5.40895	24.4972	27.7939	0	21.2655	0	13.7371	64.8325	22.061	21.4034	42.6174
ENSSSCG00000014924	CTSC	cathepsin C [Source:VGNC Symbol;Acc:VGNC:87075]	1697.62	0.339989	0.0869146	3.91176	9.16241e-05	0.0206361	1499.41	1858.23	1451.19	1552.79	1553.07	1585.4	1401.34	1428.13	1282.25	1520.33	1606.52	1651.95	1992.38	1416.58	1499.53	1509.51	2042.58	2490.72	1317.41	1944.63	1431.17	1742.78	1650.45	1810.6	1487.46	1928.28	2268.22	1476.4	1668.46	1405.93	1831.33	2414.2	1787.79	1799.75	2110
ENSSSCG00000008712	PPP2R2C	protein phosphatase 2 regulatory subunit Bgamma [Source:VGNC Symbol;Acc:VGNC:91749]	13.3812	1.3609	0.348364	3.90656	9.36203e-05	0.0206361	2.75289	10.0032	12.0933	16.5358	8.58481	19.8506	16.5788	28.9739	19.0781	6.46031	4.59006	10.6954	15.6743	0	4.18085	7.37424	33.0247	33.9	8.39112	10.6458	9.25173	10.0317	10.723	18.4841	18.9313	6.9992	12.0843	13.8938	7.08852	5.36614	13.7371	20.2602	17.8185	5.5835	28.7015
ENSSSCG00000046072	Novel gene	0	17.5879	-1.04011	0.265878	-3.912	9.15358e-05	0.0206361	17.435	16.4758	16.9306	11.0239	27.3153	15.8805	6.98055	24.3007	25.1027	33.3783	25.2453	13.6123	14.8035	9.67612	33.4468	14.0111	8.25618	9.86181	32.1659	16.8558	24.9085	20.9754	29.4883	10.0822	10.8179	3.4996	8.45902	19.7439	7.97458	18.7815	13.7371	17.0185	13.576	30.7093	13.0461
ENSSSCG00000017446	Novel gene	0	8.27274	1.60564	0.409819	3.91792	8.9318e-05	0.0206361	0.917632	12.9453	4.83731	1.57484	1.56087	10.587	14.8337	16.8235	10.0411	3.23015	1.14751	2.91692	7.83715	9.67612	1.39362	0.737424	8.25618	10.4782	2.09778	5.3229	13.5218	8.20778	8.04225	10.9224	0	17.498	13.2927	13.8938	11.5188	0	6.86856	24.3122	11.0305	9.30584	13.9159
ENSSSCG00000017914	GLTPD2	glycolipid transfer protein domain containing 2 [Source:VGNC Symbol;Acc:VGNC:88502]	87.3902	1.36022	0.347865	3.91019	9.22246e-05	0.0206361	52.305	158.285	72.5596	44.8829	88.1894	58.2285	71.5506	231.791	91.3739	206.73	190.487	38.8922	66.1804	65.7976	15.3298	18.4356	70.1775	178.745	90.2045	124.201	39.1419	67.4862	68.8059	47.8907	59.4984	81.6574	105.133	38.0253	104.556	2.68307	84.1399	104.542	95.8805	60.488	164.381
ENSSSCG00000004181	VNN1	vanin 1 [Source:NCBI gene (formerly Entrezgene);Acc:397246]	1342.48	-0.917084	0.236565	-3.87667	0.000105896	0.0213534	1797.64	1940.61	887.646	559.068	779.657	1521.88	1871.66	733.693	1623.64	786.004	2089.62	1088.01	1697.18	2868	1350.41	1592.1	470.602	647.181	2086.59	1243.78	1223.36	1927.92	1951.59	1349.34	1162.92	719.752	837.443	2003.64	1014.54	1502.52	980.487	888.205	1033.47	2133.83	622.736
ENSSSCG00000013397	ARNTL	aryl hydrocarbon receptor nuclear translocator like [Source:VGNC Symbol;Acc:VGNC:96796]	68.3769	0.991357	0.255586	3.87877	0.000104988	0.0213534	55.9755	53.5463	120.933	52.7571	54.6306	48.9649	131.758	28.0392	64.2629	39.8386	30.9829	57.3661	54.8601	50.3158	36.234	94.3903	127.971	117.725	25.8726	34.5988	39.1419	50.1586	41.9984	79.8178	48.6805	109.654	180.056	62.1567	97.4671	24.1476	90.1498	65.6429	76.365	49.321	97.4113
ENSSSCG00000010330	PPIF	peptidylprolyl isomerase F [Source:VGNC Symbol;Acc:VGNC:98213]	2227.96	0.811823	0.209086	3.88272	0.000103295	0.0213534	1027.75	1544.02	2009.9	2177.22	1392.3	3145.66	3740.7	1383.27	1620.63	1811.04	2529.12	2839.13	1886.14	1482.38	1254.25	2800.74	3679.78	3489.85	1049.59	2112.3	1920.8	1709.95	2042.73	3422.92	1793.07	2620.04	2563.08	1340.39	3104.77	1105.42	2361.93	2165.41	4054.98	1314.92	3482.45
ENSSSCG00000010664	ENO4	enolase 4 [Source:VGNC Symbol;Acc:VGNC:87704]	11.8995	-1.15996	0.298641	-3.88412	0.0001027	0.0213534	10.0939	7.64947	7.25596	5.51194	7.80437	10.587	25.3045	11.2157	13.0534	11.8439	13.7702	11.6677	6.09556	11.6113	19.5106	14.0111	8.25618	4.9309	9.78963	13.3072	12.8101	14.5916	26.8075	6.7215	5.40895	8.16574	10.8759	21.9377	7.97458	24.1476	4.29285	4.05203	7.6365	32.5704	5.21846
ENSSSCG00000031741	Novel gene	ribonucleotide reductase regulatory subunit M2 [Source:NCBI gene (formerly Entrezgene);Acc:100316853]	46.836	1.03201	0.268213	3.84774	0.000119215	0.0237141	22.9408	42.3663	45.9544	33.0716	45.2654	38.3779	105.581	43.9281	34.1397	32.3015	28.6879	69.0337	53.1185	38.7045	48.7765	34.6589	61.9214	89.3726	25.1733	51.4547	32.0252	29.1832	33.0626	89.0599	24.3403	45.4948	59.2131	26.3252	36.3286	26.8307	19.7471	138.579	72.971	32.5704	28.7015
ENSSSCG00000050714	Novel gene	0	38.238	-2.35606	0.617491	-3.81553	0.000135889	0.0266704	199.126	4.70737	36.2798	46.4578	48.3871	27.7909	18.3239	14.0196	32.1315	60.2962	112.456	32.0861	1.74159	59.992	20.9042	2.21227	25.5942	4.9309	241.944	3.5486	22.7735	43.7748	8.04225	7.56169	48.6805	20.9976	9.66745	51.1879	23.9237	45.6122	10.3028	24.3122	1.697	25.1258	1.73949
ENSSSCG00000036359	SLC43A1	solute carrier family 43 member 1 [Source:VGNC Symbol;Acc:VGNC:93116]	13.9165	-1.66166	0.436607	-3.80585	0.000141319	0.0270158	24.7761	2.9421	7.25596	13.3861	35.9001	25.1441	8.72568	5.60785	6.02465	25.8412	13.7702	2.91692	2.61238	7.7409	47.3829	15.4859	9.0818	3.69818	9.09037	21.2916	12.0984	43.7748	19.6588	7.56169	8.11342	5.83267	8.45902	0.731255	7.08852	2.68307	12.8785	10.5353	16.97	30.7093	11.3067
ENSSSCG00000051637	Novel gene	0	71.9998	-1.4698	0.385895	-3.8088	0.000139643	0.0270158	100.022	62.3726	29.0238	109.451	155.307	59.5518	42.7558	99.072	165.678	24.7645	52.7857	114.732	11.3203	69.6681	69.6808	145.273	33.8503	12.3273	118.874	6.21004	24.9085	132.236	159.058	63.0141	70.3163	24.4972	21.7518	43.8753	54.0499	50.9783	112.473	67.2637	108.608	91.1972	13.0461
ENSSSCG00000010079	PPM1F	protein phosphatase, Mg2+/Mn2+ dependent 1F [Source:VGNC Symbol;Acc:VGNC:91706]	238.88	0.417177	0.110836	3.7639	0.000167284	0.0315694	183.526	195.944	258.796	237.801	241.936	288.496	223.377	365.445	161.661	243.338	206.553	277.107	290.845	162.559	213.223	193.205	269.977	292.772	196.492	243.966	260.472	215.226	191.227	273.061	175.791	262.47	291.232	201.095	324.3	228.061	201.764	305.523	208.731	252.188	222.654
ENSSSCG00000026473	ABCA8	ATP-binding cassette sub-family A member 8 [Source:NCBI gene (formerly Entrezgene);Acc:100520512]	872.41	-0.768374	0.205026	-3.74768	0.000178474	0.033255	1292.94	913.818	829.598	1004.75	896.722	661.687	922.305	923.426	1578.46	947.512	1118.83	989.808	496.353	1515.28	518.425	776.508	605.178	618.828	1560.05	506.562	752.949	930.215	1308.21	704.077	1500.98	517.941	553.461	1151	311.895	788.822	631.049	411.686	660.981	941.751	692.316
ENSSSCG00000026981	Novel gene	mitochondrial ribosomal protein S6 [Source:VGNC Symbol;Acc:VGNC:90399]	112.276	0.516699	0.138174	3.73948	0.000184404	0.0335114	99.1042	117.096	99.1648	106.302	87.409	146.895	138.738	130.85	69.2835	137.82	99.8338	109.871	165.451	94.826	105.915	62.6811	85.0387	112.178	87.4074	153.477	84.6889	115.821	91.1455	155.435	100.066	139.984	116.009	84.8256	138.226	80.4921	112.473	142.632	104.365	95.8502	158.293
ENSSSCG00000043669	Novel gene	0	20.0879	-1.33294	0.356442	-3.73957	0.000184332	0.0335114	54.1403	12.9453	21.7679	14.961	36.6806	2.64675	10.4708	29.9085	21.0863	27.9947	4.59006	12.64	7.83715	17.417	23.6915	28.7595	23.9429	5.54727	62.2341	12.4201	12.8101	27.3593	15.1909	10.0822	32.4537	12.8319	2.41686	18.2814	23.0377	48.2952	18.8885	12.1561	11.0305	20.4729	6.0882
ENSSSCG00000009824	RAD9B	RAD9 checkpoint clamp component B [Source:VGNC Symbol;Acc:VGNC:92063]	9.37214	-1.19953	0.321511	-3.73091	0.000190786	0.0342485	22.9408	6.47263	7.25596	7.8742	15.6087	5.2935	7.85311	14.0196	10.0411	6.46031	18.3602	10.6954	3.48318	11.6113	15.3298	7.37424	4.12809	5.54727	11.1882	9.75864	2.13501	5.47185	15.1909	6.7215	13.5224	2.33307	9.66745	13.8938	6.20245	18.7815	5.15142	4.05203	1.697	15.8199	6.0882
ENSSSCG00000011925	CD200R1	CD200 receptor 1 [Source:NCBI gene (formerly Entrezgene);Acc:100155169]	49.3296	-0.789479	0.212548	-3.71436	0.000203717	0.0344814	55.0579	85.321	41.1171	32.2842	51.5089	18.5272	28.7948	42.9935	23.0945	52.7592	42.4581	46.6707	36.5734	38.7045	107.308	90.7032	33.8503	41.9127	80.4149	25.7273	43.412	52.8946	39.3177	29.4066	59.4984	25.6637	38.6698	52.6504	42.5311	96.5905	30.9085	38.0891	40.728	98.6419	61.7518
ENSSSCG00000013176	TMX2	thioredoxin related transmembrane protein 2 [Source:VGNC Symbol;Acc:VGNC:98379]	349.418	0.481688	0.129303	3.72527	0.000195107	0.0344814	248.678	337.754	302.332	288.196	322.321	444.654	420.578	371.987	291.191	382.235	392.45	383.089	390.987	239.968	309.383	381.248	355.841	386.46	196.492	370.828	296.767	330.135	337.775	368.002	405.671	351.127	427.785	242.777	387.21	241.476	399.235	317.679	477.705	224.271	605.341
ENSSSCG00000050685	Novel gene	0	7.44612	5.9261	1.59718	3.71034	0.000206978	0.0344814	0.917632	0	0	1.57484	0	9.26362	16.5788	0	0	0	0	0	18.2867	0	0	0	0	28.3527	0	0	0	0	0	4.20094	56.794	5.83267	8.45902	0	53.1639	0	7.72713	30.7954	18.667	0	0
ENSSSCG00000038234	TMEM175	transmembrane protein 175 [Source:VGNC Symbol;Acc:VGNC:94111]	89.0674	0.720771	0.193937	3.71652	0.000201982	0.0344814	45.8816	75.3179	166.887	109.451	91.3112	111.163	81.1488	152.347	104.427	163.661	58.5233	57.3661	101.012	58.0567	58.5319	47.9326	96.5973	96.1526	90.2045	55.8904	69.0321	62.0143	84.8904	80.658	78.4297	88.6566	83.3817	81.1693	119.619	42.9291	131.361	115.888	107.759	54.9045	94.802
ENSSSCG00000008383	Novel gene	activator of HSP90 ATPase homolog 2, pseudogene [Source:NCBI gene (formerly Entrezgene);Acc:110260004]	36.6485	0.655487	0.176752	3.70851	0.000208481	0.0344814	21.1055	28.8326	43.5358	49.6075	22.6327	41.0246	32.285	31.7778	36.1479	40.9153	28.6879	35.9753	55.7308	29.0284	37.6276	25.8098	45.409	37.5981	20.9778	34.5988	46.2587	35.567	25.0203	52.0916	27.0447	65.3259	41.0867	20.4751	31.8983	45.6122	44.6456	47.814	34.7885	21.4034	44.3569
ENSSSCG00000039272	IP6K3	inositol hexakisphosphate kinase 3 [Source:VGNC Symbol;Acc:VGNC:89174]	11.0561	1.84521	0.496229	3.71846	0.000200437	0.0344814	1.83526	3.53052	16.9306	8.66162	1.56087	14.5571	21.8142	11.2157	4.01643	5.38359	6.88509	10.6954	9.57874	1.93522	2.78723	5.89939	52.8396	10.4782	4.19556	4.43575	3.55836	15.5036	10.723	16.8037	2.70447	16.3315	73.7143	4.38753	8.86065	2.68307	6.86856	6.48325	8.485	2.79175	7.82769
ENSSSCG00000000038	CYB5R3	NADH-cytochrome b5 reductase 3-like [Source:NCBI gene (formerly Entrezgene);Acc:100524254]	954.75	-0.626339	0.168822	-3.71006	0.000207209	0.0344814	1396.64	986.193	757.039	670.882	1094.17	762.264	1063.66	1120.63	1143.68	1070.26	1607.67	574.633	942.2	1027.6	1505.1	901.132	504.453	870.921	1103.43	1357.34	873.933	920.183	1160.77	801.539	1035.81	438.617	702.098	977.688	672.523	1094.69	770.996	420.601	991.896	1313.98	781.03
ENSSSCG00000049683	Novel gene	0	638.385	1.08122	0.292769	3.69308	0.000221558	0.0361154	167.009	499.569	875.553	677.969	295.005	448.624	969.423	347.687	846.463	216.42	1304.72	800.208	492.87	820.535	197.893	817.066	772.779	1334.43	259.425	366.393	574.319	282.712	549.554	930.087	835.682	596.099	807.232	231.808	862.141	450.756	700.593	574.578	1512.87	206.59	718.408
ENSSSCG00000017635	MKS1	MKS transition zone complex subunit 1 [Source:VGNC Symbol;Acc:VGNC:96589]	39.8578	-0.911186	0.246859	-3.69112	0.000223268	0.0361154	33.0347	28.2442	19.3492	24.41	48.3871	41.0246	38.393	45.7974	28.115	29.0714	13.7702	27.2246	47.8937	15.4818	117.064	81.1167	33.8503	22.8054	30.0682	52.3418	25.6202	55.6305	60.7637	28.5664	8.11342	45.4948	19.3349	68.0067	55.8221	56.3445	30.9085	24.3122	38.1825	73.5161	26.962
ENSSSCG00000004554	PCLAF	PCNA clamp associated factor [Source:NCBI gene (formerly Entrezgene);Acc:100514810]	26.1359	1.26446	0.342832	3.68827	0.000225784	0.0361255	18.3526	23.5368	26.6052	12.5987	25.7544	7.94025	44.501	23.366	16.0657	10.7672	19.5078	17.5015	31.3486	21.2875	20.9042	8.84909	19.8148	57.9381	13.9852	26.6145	35.5836	10.0317	15.1909	108.384	13.5224	19.8311	21.7518	11.7001	15.9492	18.7815	19.7471	94.0071	32.243	18.6117	32.1805
ENSSSCG00000014070	ANKRA2	ankyrin repeat family A member 2 [Source:VGNC Symbol;Acc:VGNC:85320]	59.5231	-0.462577	0.125556	-3.68422	0.000229408	0.0362262	71.5753	58.2537	31.4425	51.1823	64.7763	50.2882	75.9134	46.7321	43.1767	76.447	72.2934	51.5322	43.5397	42.5749	75.2552	75.9547	49.5371	48.0763	71.3245	58.5518	66.8971	62.9263	80.4225	45.3701	81.1342	57.1602	47.1288	82.6318	51.3917	48.2952	47.2213	62.4013	52.607	81.8914	57.4031
ENSSSCG00000001863	TMEM266	transmembrane protein 266 [Source:VGNC Symbol;Acc:VGNC:94166]	5.83811	-1.57149	0.426793	-3.68208	0.000231336	0.0362262	5.50579	5.88421	2.41865	1.57484	5.46306	2.64675	6.98055	2.80392	7.02876	5.38359	3.44254	3.88922	5.22477	13.5466	16.7234	7.37424	0.825618	0	6.9926	8.87149	6.40504	6.38383	10.723	1.68037	5.40895	4.66614	0	6.5813	5.31639	24.1476	2.57571	2.43122	0.8485	10.2364	4.34872
ENSSSCG00000002762	TERF2	telomeric repeat binding factor 2 [Source:VGNC Symbol;Acc:VGNC:93882]	440.818	-0.522057	0.141894	-3.67922	0.000233949	0.0362497	570.767	337.165	428.102	338.591	346.514	378.485	376.949	336.471	298.22	382.235	394.745	512.405	437.139	412.203	772.063	561.18	317.863	276.131	393.683	746.093	496.747	424.068	503.088	462.943	419.193	412.953	323.859	415.353	546.702	630.521	367.468	350.096	425.098	643.034	390.515
ENSSSCG00000028794	Novel gene	transmembrane protein 91 [Source:NCBI gene (formerly Entrezgene);Acc:100511932]	1437.71	-0.770911	0.209776	-3.67492	0.000237925	0.0364818	1528.77	1102.11	936.019	1259.08	1230.75	1781.26	1643.05	738.367	899.681	1325.44	1232.43	1173.57	1198.21	890.203	3936.96	2413.59	833.874	861.059	1175.46	2603.78	1192.76	1529.38	1637.94	1213.23	943.861	1223.69	1274.89	1349.9	2041.49	1655.45	1378	859.841	1033.47	2829.91	1392.46
ENSSSCG00000004291	NT5E	5'-nucleotidase ecto [Source:VGNC Symbol;Acc:VGNC:90925]	101.969	0.781373	0.213547	3.65902	0.00025318	0.03798	73.4105	149.459	65.3036	88.191	99.1155	97.9297	95.1099	173.843	64.2629	79.6771	84.9161	180.849	79.2423	94.826	64.1063	63.4185	42.1065	115.876	69.2267	90.4892	145.893	60.1904	83.1033	132.75	151.451	81.6574	183.682	66.5442	93.0368	64.3937	61.817	137.769	147.639	89.3361	198.301
ENSSSCG00000009798	B3GNT4	UDP-GlcNAc:betaGal beta-1,3-N-acetylglucosaminyltransferase 4 [Source:VGNC Symbol;Acc:VGNC:85725]	6.01866	-1.52104	0.41572	-3.65881	0.000253388	0.03798	7.34105	8.23789	4.83731	7.08678	5.46306	3.97012	6.10798	10.2811	13.0534	3.23015	3.44254	2.91692	4.35397	13.5466	11.1489	2.9497	1.65124	3.08181	12.5867	7.09719	3.55836	3.6479	15.1909	2.52056	5.40895	1.16653	0	6.5813	2.65819	16.0984	3.43428	1.62081	2.5455	12.0976	1.73949
ENSSSCG00000010632	TECTB	tectorin beta [Source:VGNC Symbol;Acc:VGNC:93860]	294.318	-2.1991	0.6015	-3.65603	0.00025615	0.03798	1648.07	355.406	108.839	108.664	544.745	127.044	102.963	715.001	257.052	150.741	1311.61	66.1168	96.6582	89.0203	317.744	79.6418	23.9429	176.896	1490.12	109.119	142.334	184.219	556.703	29.4066	467.874	29.1634	31.4192	174.039	93.9228	152.935	63.5342	43.7619	64.486	293.134	94.802
ENSSSCG00000022011	NMI	N-myc and STAT interactor [Source:VGNC Symbol;Acc:VGNC:96447]	131.416	0.494779	0.135649	3.64749	0.000264817	0.03798	89.0103	158.285	157.212	148.822	138.918	134.984	134.376	77.5752	93.3821	118.439	156.062	113.76	144.552	114.178	108.702	95.1277	102.377	204.016	88.806	144.605	137.353	176.923	117.953	117.626	121.701	205.31	129.302	100.182	146.201	118.055	143.381	186.393	123.881	91.1972	160.903
ENSSSCG00000008727	MSX1	msh homeobox 1 [Source:VGNC Symbol;Acc:VGNC:90431]	44.9674	0.749762	0.205458	3.64922	0.000263041	0.03798	28.4466	45.8968	55.629	49.6075	56.1915	63.522	38.393	48.6013	34.1397	82.9073	48.1956	28.1969	60.0848	30.9636	32.0532	48.67	63.5726	54.2399	34.963	46.1318	32.0252	29.1832	33.0626	78.9776	40.5671	36.1626	68.8806	27.0564	46.0754	5.36614	60.0999	34.8475	38.1825	25.1258	67.84
ENSSSCG00000025698	SERPINE1	serpin family E member 1 [Source:VGNC Symbol;Acc:VGNC:98310]	140.661	0.88846	0.243562	3.64779	0.00026451	0.03798	55.0579	105.327	72.5596	126.775	88.9699	218.357	143.974	151.412	63.2588	138.897	113.604	93.3414	237.727	131.595	66.8936	84.0664	191.543	216.343	72.723	155.251	154.433	198.811	100.081	120.147	56.794	277.635	223.56	168.189	106.328	69.7598	287.621	260.951	135.76	101.434	133.94
ENSSSCG00000017605	MMD	monocyte to macrophage differentiation associated [Source:VGNC Symbol;Acc:VGNC:90264]	410.198	0.90767	0.24891	3.64658	0.000265757	0.03798	255.102	633.141	846.529	371.662	291.103	219.68	600.327	212.164	313.282	269.179	345.402	444.344	247.306	665.717	358.159	297.182	497.848	917.148	348.231	312.277	454.047	292.744	291.308	898.16	275.856	388.456	449.536	257.402	234.807	233.427	300.499	871.997	255.398	232.646	474.88
ENSSSCG00000039013	NOTUM	notum, palmitoleoyl-protein carboxylesterase [Source:VGNC Symbol;Acc:VGNC:90826]	566.997	-0.479169	0.131879	-3.63338	0.000279729	0.0395924	611.143	531.932	449.87	457.491	724.246	876.074	640.465	488.817	485.988	790.311	650.641	498.793	523.347	576.697	687.053	523.571	430.147	245.312	734.223	666.249	637.658	704.957	621.041	406.651	562.531	379.124	511.166	658.13	463.412	504.417	525.445	430.326	554.07	736.092	557.505
ENSSSCG00000008298	DUSP11	dual specificity phosphatase 11 [Source:VGNC Symbol;Acc:VGNC:87477]	161.556	0.517017	0.142406	3.63057	0.000282796	0.0396452	103.692	128.864	154.794	200.005	134.235	140.278	143.101	193.471	134.551	229.341	138.849	168.209	171.547	110.308	108.702	189.518	238.604	192.922	141.95	175.656	157.279	149.564	94.7199	206.686	140.633	166.814	169.18	146.982	223.288	96.5905	234.39	188.825	195.155	100.503	185.255
ENSSSCG00000036095	ACOT12	acyl-CoA thioesterase 12 [Source:VGNC Symbol;Acc:VGNC:85017]	447.582	-0.897569	0.247876	-3.62105	0.000293415	0.0407102	1095.65	554.881	365.217	266.935	486.993	176.009	215.524	545.831	468.919	358.547	790.638	294.609	557.308	489.612	1109.32	322.254	298.048	398.17	697.162	303.405	373.628	312.807	505.768	233.572	668.005	290.467	261.021	406.578	371.261	678.816	150.25	241.501	364.855	736.092	275.709
ENSSSCG00000000808	SLC38A2	solute carrier family 38 member 2 [Source:VGNC Symbol;Acc:VGNC:93094]	3440.92	0.756212	0.20908	3.61686	0.000298196	0.0407102	2112.39	3003.3	4169.76	4021.35	1386.06	3169.48	4836.65	4664.79	2471.11	2275.1	2494.7	4845.97	3550.23	3438.89	1254.25	3694.5	5391.29	5130.61	2496.36	1546.3	3448.05	2279.03	2908.61	3567.44	2872.15	5264.57	5963.61	2383.16	4397.54	3149.92	6202.31	2560.07	3721.52	3111.87	2649.24
ENSSSCG00000017913	Novel gene	proteasome 20S subunit beta 6 [Source:VGNC Symbol;Acc:VGNC:91908]	897.339	0.552365	0.152737	3.61643	0.000298689	0.0407102	736.858	1073.28	650.618	603.951	930.281	1151.34	1012.18	936.511	625.559	1286.68	1015.55	746.731	862.087	582.503	801.329	786.832	788.465	1126.71	590.175	1042.4	752.237	821.69	831.926	945.211	705.868	818.907	1329.27	643.504	1063.28	576.86	1017.41	1102.96	803.529	734.231	1909.96
ENSSSCG00000043977	Novel gene	cytochrome c oxidase subunit 6B1-like [Source:NCBI gene (formerly Entrezgene);Acc:100519366]	70.372	-0.648903	0.180411	-3.59681	0.000322141	0.0419638	94.516	84.7326	74.9783	73.2301	110.822	68.8155	70.678	85.0524	103.423	58.1428	80.326	65.1445	67.922	106.437	76.6489	55.3068	48.7115	32.6672	103.49	69.1976	74.0138	76.6059	74.1674	37.8084	102.77	44.3283	55.5878	103.838	34.5565	64.3937	60.9585	45.3828	37.334	81.8914	39.1384
ENSSSCG00000003478	CROCC	ciliary rootlet coiled-coil, rootletin [Source:VGNC Symbol;Acc:VGNC:97946]	27.4437	-0.781228	0.217176	-3.59721	0.000321653	0.0419638	44.0463	30.5979	26.6052	22.0478	35.1197	14.5571	18.3239	28.9739	32.1315	48.4523	18.3602	29.1692	18.2867	25.1579	23.6915	42.7706	14.0355	23.4218	45.4519	13.3072	31.3136	30.0952	28.5947	21.8449	18.9313	22.1641	29.0023	54.1129	29.2401	45.6122	16.3128	21.881	20.364	26.9869	9.56718
ENSSSCG00000003861	ORC1	origin recognition complex subunit 1 [Source:VGNC Symbol;Acc:VGNC:91060]	22.73	1.02391	0.284434	3.5998	0.000318467	0.0419638	17.435	27.0674	24.1865	16.5358	14.8283	14.5571	23.5593	28.0392	24.0986	11.8439	16.0652	34.0307	33.961	23.2227	30.6595	10.3239	16.5124	44.9945	23.7748	15.0815	28.4669	5.47185	16.9781	57.9729	5.40895	22.1641	35.0445	10.2376	42.5311	10.7323	17.1714	33.2267	17.8185	10.2364	31.3108
ENSSSCG00000027903	Novel gene	phylloquinone omega-hydroxylase CYP4F2-like [Source:NCBI gene (formerly Entrezgene);Acc:110259328]	1792.11	-0.633413	0.175742	-3.60422	0.000313094	0.0419638	2382.17	2462.54	1011	1431.53	2417.79	1405.42	1839.37	2297.35	2400.82	1948.86	2690.92	1390.4	1302.71	2078.43	2058.37	1614.22	1315.21	947.35	2848.08	2271.99	1299.51	1810.27	2131.2	949.412	2263.64	1104.71	1053.75	2177.68	1630.36	1633.99	1635.58	1107.83	2015.19	2576.79	1219.38
ENSSSCG00000034829	Novel gene	0	5.22954	2.20882	0.613234	3.60192	0.000315877	0.0419638	3.67053	2.9421	12.0933	17.3232	4.68262	0	5.23541	1.86928	0	4.30687	4.59006	4.86153	3.48318	1.93522	1.39362	4.42455	28.8966	3.69818	1.39852	0.887149	7.11672	0.911975	2.68075	6.7215	0	13.9984	8.45902	0.731255	9.74671	0	3.43428	2.43122	3.394	0.930584	14.7856
ENSSSCG00000013842	CYP4F3	docosahexaenoic acid omega-hydroxylase CYP4F3-like [Source:NCBI gene (formerly Entrezgene);Acc:110259329]	9.32747	-1.10242	0.306821	-3.59303	0.000326851	0.0422039	27.5289	5.29579	12.0933	12.5987	6.2435	6.61687	5.23541	0	8.03287	4.30687	5.73757	5.83384	7.83715	9.67612	18.117	16.9608	10.733	7.39636	16.083	8.87149	7.11672	16.4156	6.25508	7.56169	2.70447	6.9992	10.8759	5.85004	4.43032	13.4153	6.00999	13.7769	5.091	19.5423	5.21846
ENSSSCG00000004702	STRC	stereocilin [Source:NCBI gene (formerly Entrezgene);Acc:100519812]	14.7936	1.64007	0.457618	3.58393	0.000338467	0.0422223	5.50579	4.70737	41.1171	31.4968	11.7066	7.94025	5.23541	70.0981	12.0493	18.3042	6.88509	15.5569	8.70794	3.87045	0	2.9497	36.3272	13.56	12.5867	3.5486	10.6751	12.7677	9.82942	15.1234	16.2268	29.1634	25.3771	8.77506	20.3795	8.04921	8.5857	10.5353	19.5155	2.79175	7.82769
ENSSSCG00000021738	PTPN2	protein tyrosine phosphatase non-receptor type 2 [Source:VGNC Symbol;Acc:VGNC:98545]	160.208	0.307904	0.0858898	3.58488	0.00033724	0.0422223	124.798	141.809	169.306	158.271	142.04	144.248	178.876	162.628	122.501	183.042	139.997	152.652	155.001	127.725	132.393	175.507	207.23	171.349	143.348	154.364	150.163	140.444	151.909	161.316	124.406	188.979	206.642	160.876	167.466	158.301	159.694	215.568	182.427	142.379	209.608
ENSSSCG00000015398	SEMA3A	semaphorin 3A [Source:VGNC Symbol;Acc:VGNC:92693]	10.1262	2.27302	0.634209	3.58402	0.000338342	0.0422223	2.75289	6.47263	7.25596	1.57484	3.12175	10.587	3.49027	5.60785	8.03287	0	4.59006	9.72306	7.83715	40.6397	2.78723	2.9497	105.679	4.31454	3.4963	14.1944	7.11672	1.82395	0.893584	13.443	2.70447	17.498	15.7096	4.38753	10.6328	5.36614	12.02	10.5353	0.8485	3.72234	2.60923
ENSSSCG00000006090	MTERF3	mitochondrial transcription termination factor 3 [Source:VGNC Symbol;Acc:VGNC:90442]	340.912	0.468973	0.130689	3.58846	0.000332635	0.0422223	256.937	300.095	299.913	354.339	276.275	338.784	339.429	356.098	202.83	446.838	360.32	367.532	350.93	224.486	338.649	281.696	398.774	371.051	216.77	295.421	291.785	326.487	330.626	509.994	327.241	403.621	410.867	266.177	484.677	225.378	387.215	359.82	346.188	308.023	576.64
ENSSSCG00000024802	MACC1	MET transcriptional regulator MACC1 [Source:VGNC Symbol;Acc:VGNC:89935]	6.11291	-1.36108	0.380343	-3.57857	0.000345485	0.0427045	11.0116	2.9421	2.41865	5.51194	7.02394	3.97012	7.85311	3.73857	6.02465	5.38359	6.88509	3.88922	8.70794	13.5466	2.78723	4.42455	0.825618	3.08181	9.09037	3.5486	11.3867	8.20778	7.14867	1.68037	2.70447	4.66614	1.20843	18.2814	2.65819	16.0984	3.43428	4.86244	4.2425	12.0976	2.60923
ENSSSCG00000010954	Novel gene	iron-sulfur cluster assembly 1 [Source:NCBI gene (formerly Entrezgene);Acc:100516824]	974.811	0.433676	0.121255	3.57657	0.000348135	0.0427045	706.576	926.174	865.878	825.216	808.533	929.009	1333.28	915.014	794.25	1105.79	1103.91	977.168	888.21	768.284	930.935	923.993	884.237	873.386	676.883	1051.27	807.036	862.728	892.69	1234.24	873.545	1047.55	1197.56	833.631	1191.76	689.549	1311.04	1085.94	1068.26	844.04	1890.82
ENSSSCG00000016668	PDE1C	phosphodiesterase 1C [Source:VGNC Symbol;Acc:VGNC:91250]	45.1661	2.26215	0.633031	3.57352	0.000352217	0.0428483	3.67053	74.7294	140.282	3.14968	6.2435	70.1388	80.2763	25.2353	4.01643	34.455	45.9006	115.704	80.9839	7.7409	22.2979	0	29.7223	116.493	2.79704	2.66145	52.6637	2.73593	41.9984	2.52056	64.9074	57.1602	83.3817	27.7877	101.011	18.7815	48.9385	75.3678	67.0315	33.501	36.5292
ENSSSCG00000044227	NRG4	neuregulin 4 [Source:NCBI gene (formerly Entrezgene);Acc:100516621]	151.936	-0.631933	0.177009	-3.57006	0.000356895	0.0430614	150.492	146.517	181.399	140.161	165.453	72.7856	130.885	200.948	179.735	176.582	161.8	126.4	78.3715	216.745	241.096	164.446	106.505	117.109	174.116	161.461	107.462	136.796	218.928	105.864	254.221	108.488	83.3817	163.801	146.201	252.208	111.614	99.68	117.093	210.312	108.718
ENSSSCG00000050723	Novel gene	0	37.9116	-0.779701	0.218555	-3.56753	0.000360365	0.0431266	45.8816	29.421	29.0238	40.9458	37.461	33.0844	20.0691	40.1896	43.1767	37.6851	50.4907	31.1138	45.2813	29.0284	94.7659	36.8712	33.8503	20.9563	51.046	52.3418	30.6019	39.2149	38.4241	30.2467	51.385	13.9984	15.7096	43.144	60.2524	64.3937	21.4642	16.2081	31.3945	39.0845	28.7015
ENSSSCG00000051421	Novel gene	0	2.53968	-2.09368	0.588162	-3.5597	0.000371279	0.0439535	2.75289	0	2.41865	0	1.56087	2.64675	0	0.934641	3.01232	2.15344	1.14751	0.972306	0	1.93522	0	7.37424	1.65124	0	2.79704	1.7743	2.13501	4.55988	11.6166	0.840187	2.70447	1.16653	1.20843	5.11879	0	5.36614	2.57571	1.62081	4.2425	6.51409	6.0882
ENSSSCG00000032473	NYNRIN	NYN domain and retroviral integrase containing [Source:VGNC Symbol;Acc:VGNC:91003]	85.785	-0.817682	0.229795	-3.55831	0.000373247	0.0439535	84.4221	88.2631	67.7223	92.9156	108.481	48.9649	41.0107	73.8367	141.579	48.4523	63.1133	79.7291	78.3715	100.632	75.2552	147.485	94.9461	40.0636	125.867	81.6177	96.0757	163.244	76.8482	64.6944	51.385	46.6614	67.6721	214.989	95.695	110.006	58.3828	102.111	64.486	74.4467	33.0502
ENSSSCG00000044746	Novel gene	0	22.9479	-1.01252	0.284982	-3.55291	0.000380991	0.0445094	26.6113	12.9453	26.6052	12.5987	28.0957	29.1142	15.7062	28.0392	27.1109	32.3015	25.2453	7.77845	19.1575	11.6113	72.468	11.7988	14.8611	10.4782	26.5719	21.2916	23.4852	25.5353	12.5102	11.7626	27.0447	17.498	12.0843	31.444	21.2655	69.7598	14.5957	12.9665	11.879	34.4316	16.5251
ENSSSCG00000003891	CYP4A24	cytochrome P450 4A24 [Source:NCBI gene (formerly Entrezgene);Acc:403326]	739.921	-1.27477	0.359883	-3.54219	0.000396819	0.0448495	2343.63	999.139	239.447	466.94	1123.05	521.41	537.502	1137.46	771.155	474.833	1424.07	229.464	653.967	687.005	1670.95	423.282	217.963	343.931	2079.6	586.406	668.971	230.73	640.699	422.614	1682.18	162.148	632.009	772.937	272.908	788.822	342.569	226.103	722.073	986.419	414.868
ENSSSCG00000009755	AACS	acetoacetyl-CoA synthetase [Source:VGNC Symbol;Acc:VGNC:84937]	492.088	-0.753274	0.21275	-3.54065	0.000399136	0.0448495	995.63	250.079	338.612	177.957	436.264	407.599	321.978	313.105	395.619	418.843	806.703	642.694	404.049	472.195	731.648	969.713	250.162	626.225	638.424	739.882	599.939	370.262	478.067	678.871	365.104	382.623	333.527	516.266	552.018	448.073	532.313	282.021	411.522	507.168	427.914
ENSSSCG00000042325	Novel gene	0	2.59504	-2.56518	0.723669	-3.54469	0.000393078	0.0448495	4.58816	2.35368	0	0	3.12175	0	0.872568	3.73857	3.01232	1.07672	3.44254	0	0	0	19.5106	2.21227	2.47685	0.616363	5.59408	1.7743	2.13501	2.73593	0	0	0	1.16653	0	4.38753	2.65819	18.7815	0	0	0.8485	3.72234	0
ENSSSCG00000008414	ERLEC1	endoplasmic reticulum lectin 1 [Source:VGNC Symbol;Acc:VGNC:87775]	577.64	0.339602	0.0958162	3.54431	0.000393639	0.0448495	635.001	624.903	691.735	584.266	533.819	479.062	698.927	618.733	473.939	447.915	655.231	685.476	586.915	464.454	387.425	550.856	655.541	637.319	500.67	467.528	548.699	587.312	596.914	686.433	462.465	642.76	699.682	427.053	625.562	461.488	613.877	633.738	727.164	465.292	659.265
ENSSSCG00000010885	TLR5	toll like receptor 5 [Source:NCBI gene (formerly Entrezgene);Acc:100144476]	208.913	-0.864822	0.244187	-3.54164	0.000397643	0.0448495	328.512	217.716	162.05	283.471	273.153	198.506	169.278	236.464	414.697	69.9867	164.095	337.39	93.175	236.097	126.819	344.377	127.145	108.48	315.366	109.119	135.929	324.663	304.712	181.48	327.241	162.148	109.967	149.907	179.871	171.716	201.764	85.9031	330.066	228.924	101.76
ENSSSCG00000050646	Novel gene	0	7.68431	-1.91978	0.543405	-3.53288	0.00041106	0.0452587	37.6229	5.88421	7.25596	6.29936	3.90219	3.97012	4.36284	8.41177	10.0411	4.30687	2.29503	2.91692	7.83715	21.2875	5.57446	2.9497	1.65124	0.616363	4.19556	5.3229	9.25173	54.7185	4.46792	4.20094	8.11342	4.66614	1.20843	2.19377	3.54426	2.68307	1.71714	3.24163	9.3335	11.167	1.73949
ENSSSCG00000005488	Novel gene	orosomucoid 1 [Source:NCBI gene (formerly Entrezgene);Acc:396901]	3750.33	1.05647	0.299129	3.53182	0.000412706	0.0452587	4064.19	4708.54	3139.41	1503.18	3502.6	5552.88	7669	4920.89	1504.15	4170.13	3335.83	2542.58	4228.58	9258.11	950.446	1162.92	2572.63	3752.42	3246.66	4718.75	3936.97	2763.28	3434.04	3925.36	2755.86	4116.7	5366.64	1956.84	1674.66	1024.93	2904.54	10877.3	3545.03	2213.86	4261.74
ENSSSCG00000046729	Novel gene	0	17.7746	-0.87447	0.247704	-3.53031	0.000415077	0.0452587	25.6937	12.3568	21.7679	20.4729	23.4131	11.9104	18.3239	13.085	27.1109	18.3042	18.3602	14.5846	9.57874	32.8988	13.9362	11.7988	9.0818	8.62908	24.4741	24.8402	17.7918	20.0635	24.1268	4.20094	27.0447	13.9984	18.1265	19.7439	8.86065	40.246	11.1614	8.10406	16.1215	22.334	9.56718
ENSSSCG00000015604	NEK2	NIMA related kinase 2 [Source:VGNC Symbol;Acc:VGNC:90675]	4.22056	1.60571	0.454298	3.53449	0.000408558	0.0452587	1.83526	2.35368	4.83731	2.36226	4.68262	5.2935	10.4708	3.73857	2.00822	2.15344	1.14751	2.91692	5.22477	3.87045	2.78723	0.737424	4.12809	8.01272	1.39852	6.21004	7.82839	2.73593	2.68075	12.6028	0	4.66614	4.83372	2.19377	2.65819	0	4.29285	12.1561	5.091	3.72234	6.0882
ENSSSCG00000022353	RAP1GDS1	Rap1 GTPase-GDP dissociation stimulator 1 [Source:VGNC Symbol;Acc:VGNC:92087]	210.966	0.380821	0.107987	3.52655	0.000421011	0.0453555	201.879	218.893	244.284	210.241	217.742	165.422	263.516	188.798	202.83	156.124	199.668	283.913	225.536	203.199	129.606	205.004	211.358	260.105	149.642	263.483	194.998	174.187	194.801	281.463	254.221	206.477	250.145	142.595	228.605	185.132	252.42	219.62	244.368	179.603	173.949
ENSSSCG00000035867	GFOD1	glucose-fructose oxidoreductase domain containing 1 [Source:VGNC Symbol;Acc:VGNC:88424]	63.428	0.627317	0.177919	3.52585	0.000422127	0.0453555	43.1287	65.3147	111.258	83.4665	60.0937	82.0492	69.8055	93.4641	75.3081	55.9893	26.3928	66.1168	52.2477	75.4738	44.5957	63.4185	80.085	67.7999	35.6622	39.0346	47.682	54.7185	42.892	90.7402	75.7253	58.3267	90.6323	47.5316	68.227	56.3445	74.6956	47.814	75.5165	28.8481	69.5795
ENSSSCG00000003882	SLC5A9	solute carrier family 5 member 9 [Source:VGNC Symbol;Acc:VGNC:93149]	23.3375	-1.33921	0.380516	-3.51944	0.000432453	0.0454693	39.4582	29.421	19.3492	14.961	41.3632	19.8506	16.5788	32.7124	31.1274	38.7618	33.2779	13.6123	12.1911	1.93522	44.5957	9.58651	13.2099	24.6545	76.9186	9.75864	7.82839	22.7994	35.7433	4.20094	21.6358	13.9984	6.04215	31.444	10.6328	24.1476	4.29285	9.72488	34.7885	54.9045	11.3067
ENSSSCG00000026367	IFT172	intraflagellar transport 172 [Source:VGNC Symbol;Acc:VGNC:89046]	117.428	-0.433384	0.123081	-3.52113	0.000429716	0.0454693	130.304	106.504	145.119	123.625	104.579	129.691	101.218	114.026	164.674	94.7512	117.047	102.092	91.4334	139.336	100.34	201.317	140.355	94.3035	132.16	88.7149	140.911	126.765	151.909	84.8589	108.179	116.653	94.2576	138.938	84.1761	126.104	116.766	85.9031	121.335	110.74	80.8861
ENSSSCG00000000259	CSAD	cysteine sulfinic acid decarboxylase [Source:VGNC Symbol;Acc:VGNC:87027]	373.444	0.734734	0.208619	3.5219	0.000428472	0.0454693	350.535	406.599	469.219	144.098	358.221	367.898	617.778	556.112	180.739	344.55	401.63	349.058	847.283	201.263	170.021	241.138	237.778	470.901	347.532	353.085	375.763	282.712	354.753	416.733	570.644	314.964	421.742	414.622	477.589	174.399	270.45	373.597	473.463	273.592	460.094
ENSSSCG00000011477	ACOX2	acyl-CoA oxidase 2 [Source:VGNC Symbol;Acc:VGNC:85021]	3185.2	-0.393313	0.111819	-3.51741	0.000435788	0.045495	4790.95	3346.94	2454.93	2641.01	3679.76	3700.15	3533.03	2818.88	2786.4	3517.64	4458.1	3948.54	2216.17	3527.91	2907.08	2882.59	2627.12	2308.9	4317.93	3216.8	2978.35	3230.22	3463.53	3433.85	3302.16	2279.41	2576.37	3287.72	3159.71	2398.66	2775.76	2445	3399.94	4303.95	2766.65
ENSSSCG00000012376	GDPD2	glycerophosphodiester phosphodiesterase domain containing 2 [Source:VGNC Symbol;Acc:VGNC:88407]	55.8698	1.0523	0.299863	3.50928	0.000449323	0.046252	50.4697	69.4337	91.9088	52.7571	74.1415	31.761	96.8551	131.784	82.3369	44.1454	26.3928	82.646	64.4388	11.6113	4.18085	35.3964	56.142	75.8126	55.2415	27.5016	69.7438	26.4473	63.4444	35.2879	102.77	50.161	76.1312	29.2502	55.8221	18.7815	33.4842	86.7135	62.789	34.4316	45.2267
ENSSSCG00000002529	Novel gene	0	21.3568	1.43969	0.410126	3.51035	0.000447513	0.046252	6.42342	70.6105	99.1648	9.44904	7.80437	17.2039	10.4708	14.9543	24.0986	18.3042	19.5078	11.6677	13.9327	17.417	12.5425	11.0614	52.8396	3.69818	10.4889	15.0815	11.3867	10.0317	15.1909	17.6439	8.11342	16.3315	96.6745	6.5813	18.6074	16.0984	11.1614	21.0706	8.485	25.1258	18.2646
ENSSSCG00000032452	WFS1	wolframin ER transmembrane glycoprotein [Source:VGNC Symbol;Acc:VGNC:94955]	449.572	0.73301	0.209241	3.50318	0.000459734	0.046995	369.805	283.619	411.171	561.43	290.323	476.415	496.491	683.223	451.849	516.825	361.467	581.439	491.128	160.624	158.872	412.958	808.28	627.458	354.525	349.537	354.412	414.037	517.385	490.669	470.578	577.434	688.806	344.421	476.703	193.181	588.979	358.2	614.314	200.076	598.383
ENSSSCG00000021041	Novel gene	peptidase M20 domain containing 1 [Source:NCBI gene (formerly Entrezgene);Acc:100627595]	17.9249	1.35599	0.387782	3.49679	0.000470886	0.047803	11.9292	12.3568	4.83731	7.08678	14.8283	43.6714	33.1576	10.2811	7.02876	16.1508	12.6227	4.86153	39.1858	5.80567	11.1489	5.89939	7.43056	24.0382	16.083	6.21004	33.4486	7.2958	8.04225	10.9224	10.8179	25.6637	31.4192	10.9688	31.0123	10.7323	34.3428	55.918	37.334	7.44467	17.3949
ENSSSCG00000009215	ABCG2	ATP-binding cassette, sub-family G (WHITE), member 2 [Source:NCBI gene (formerly Entrezgene);Acc:397073]	152.731	0.592831	0.169925	3.48879	0.000485212	0.04892	91.7632	162.404	147.538	155.909	97.5547	179.979	257.408	138.327	137.563	85.0607	114.751	140.984	162.839	125.79	142.149	210.903	231.173	146.078	99.2949	205.819	175.783	101.229	75.9546	216.768	137.928	192.478	225.977	119.926	168.352	107.323	151.108	153.167	187.518	126.559	172.209
ENSSSCG00000005610	SLC2A8	solute carrier family 2 member 8 [Source:VGNC Symbol;Acc:VGNC:93053]	250.765	0.973852	0.279386	3.48568	0.000490883	0.0491551	88.0926	135.925	353.123	306.306	122.529	267.322	191.965	155.15	172.707	314.402	173.275	377.255	419.723	118.049	114.276	262.523	236.127	481.379	84.6104	271.468	296.055	176.923	283.266	829.265	300.197	267.136	296.066	152.101	337.591	85.8582	194.895	216.379	266.429	87.4749	340.939
ENSSSCG00000010996	BAG1	BAG cochaperone 1 [Source:VGNC Symbol;Acc:VGNC:96502]	1094.92	0.348931	0.100312	3.47845	0.000504325	0.0501599	1060.78	1415.74	1119.84	1226.01	1045.01	1066.64	1165.75	1159.89	797.262	1083.18	1029.32	1101.62	1344.51	1074.05	961.595	1118.67	1059.27	1173.56	810.442	1423.87	918.056	1004.08	1041.92	1422.44	933.043	934.394	1202.39	924.306	1399.1	678.816	1190.84	1015.44	1185.35	849.623	1385.5
ENSSSCG00000005082	PCNX4	pecanex 4 [Source:HGNC Symbol;Acc:HGNC:20349]	132.402	-0.52862	0.152592	-3.46426	0.000531683	0.0518776	142.233	157.697	164.468	130.712	138.137	78.0791	116.924	130.85	176.723	99.058	137.702	137.095	130.619	247.709	150.51	160.021	112.284	125.122	189.499	108.232	122.408	138.62	138.505	95.7814	159.564	92.1562	101.508	160.145	106.328	217.329	101.311	77.799	89.941	130.282	68.7097
ENSSSCG00000012074	BACE2	beta-secretase 2 [Source:NCBI gene (formerly Entrezgene);Acc:100517374]	328.271	0.380431	0.109763	3.46593	0.000528392	0.0518776	291.807	328.927	389.403	283.471	285.64	293.789	314.997	298.151	226.928	313.325	293.764	401.562	519.864	224.486	216.01	278.009	367.4	300.169	251.733	318.487	330.216	341.079	357.433	362.121	367.808	401.288	402.408	244.97	389.868	343.433	364.892	307.144	381.825	285.689	411.389
ENSSSCG00000021597	PHLDA2	pleckstrin homology like domain family A member 2 [Source:VGNC Symbol;Acc:VGNC:91397]	40.618	1.20168	0.347063	3.46241	0.000535355	0.0518776	22.0232	25.8905	36.2798	30.7094	30.4371	80.7258	33.1576	29.9085	27.1109	50.6057	19.5078	35.003	29.607	13.5466	11.1489	44.2455	99.0742	59.7872	18.1807	31.0502	24.9085	30.0952	22.3396	131.069	24.3403	65.3259	42.2951	26.3252	48.7335	8.04921	23.1814	47.814	101.82	12.0976	85.2348
ENSSSCG00000025564	GAS2L1	growth arrest specific 2 like 1 [Source:VGNC Symbol;Acc:VGNC:88355]	167.783	0.5537	0.159939	3.46193	0.000536309	0.0518776	135.809	121.803	174.143	154.334	113.944	209.093	133.503	191.601	120.493	236.878	126.227	197.378	185.479	114.178	153.298	147.485	190.718	255.174	114.679	144.605	149.451	173.275	163.526	270.54	148.746	183.146	263.438	127.97	276.452	88.5413	144.24	174.237	168.851	106.087	213.087
ENSSSCG00000038489	BHLHA15	basic helix-loop-helix family member a15 [Source:VGNC Symbol;Acc:VGNC:85812]	22.6331	0.862674	0.249545	3.45698	0.000546265	0.0518776	10.0939	32.3631	26.6052	29.922	15.6087	17.2039	34.9027	42.9935	12.0493	20.4576	19.5078	21.3907	31.3486	17.417	25.0851	11.0614	30.5479	20.34	21.677	13.3072	32.7369	28.2712	20.5524	26.886	2.70447	34.996	45.9204	16.8189	17.7213	13.4153	23.1814	35.6579	8.485	7.44467	23.4831
ENSSSCG00000006939	ZNHIT6	zinc finger HIT-type containing 6 [Source:VGNC Symbol;Acc:VGNC:98909]	132.798	0.361275	0.104439	3.45919	0.000541793	0.0518776	121.127	113.565	157.212	117.326	132.674	150.865	157.062	131.784	129.53	156.124	125.079	132.234	137.586	102.567	94.7659	148.96	151.914	181.211	104.19	147.267	135.218	130.412	101.869	170.558	129.815	137.651	123.26	99.4507	142.656	115.372	131.361	118.319	149.336	93.0584	176.558
ENSSSCG00000039553	ASPG	asparaginase [Source:VGNC Symbol;Acc:VGNC:85583]	233.685	0.880685	0.254691	3.45785	0.000544495	0.0518776	233.078	370.117	261.215	231.501	268.47	210.417	277.477	422.458	189.776	400.539	200.815	261.55	158.485	65.7976	66.8936	170.345	412.809	233.602	198.59	169.446	118.849	271.769	130.463	351.198	200.131	359.292	265.855	138.938	485.563	93.9074	207.774	105.353	234.186	147.032	265.272
ENSSSCG00000035243	RAB27B	RAB27B, member RAS oncogene family [Source:VGNC Symbol;Acc:VGNC:98250]	195.336	1.52694	0.442515	3.4506	0.000559345	0.0527792	75.2458	104.739	556.29	340.953	35.9001	119.104	240.829	111.222	100.411	41.992	42.4581	360.726	144.552	172.235	45.9893	207.216	517.663	321.741	72.0237	56.7776	158.703	166.891	80.4225	630.981	94.6566	328.963	369.78	39.4878	295.059	118.055	189.744	140.2	317.339	67.9326	170.47
ENSSSCG00000000071	ST13	ST13 Hsp70 interacting protein [Source:NCBI gene (formerly Entrezgene);Acc:100624451]	3654.89	-0.349973	0.101599	-3.44466	0.000571771	0.0536081	5301.16	4200.15	2916.9	3647.33	4161.29	3391.81	3743.32	3675.01	2997.26	3323.83	3826.96	2973.31	3523.23	3415.67	4509.74	4242.4	2828.57	2773.02	4189.26	3702.07	2862.34	3339.65	3474.25	2814.63	4067.53	3268.63	3377.56	3504.91	4128.17	5068.32	3555.34	2574.66	3369.39	5231.74	3941.68
ENSSSCG00000012597	PLS3	plastin 3 [Source:VGNC Symbol;Acc:VGNC:91573]	842.868	-0.496508	0.144382	-3.43884	0.000584207	0.0544273	1295.7	1077.4	669.967	689.78	1211.24	663.011	815.851	984.177	815.336	576.044	1002.93	690.337	877.761	1004.38	1077.26	764.709	615.086	612.048	1145.39	681.331	945.812	776.091	891.796	657.867	1260.28	561.103	700.89	1010.59	585.689	1032.98	664.533	752.057	582.919	1167.88	640.131
ENSSSCG00000012653	ZDHHC9	zinc finger DHHC-type palmitoyltransferase 9 [Source:VGNC Symbol;Acc:VGNC:95131]	237.891	0.42263	0.122966	3.43698	0.000588244	0.0544589	237.667	239.487	263.633	145.673	213.84	269.968	346.41	202.817	265.085	183.042	327.042	209.046	238.598	290.284	146.33	196.892	290.618	247.778	194.394	270.581	247.662	191.515	190.333	171.398	227.176	255.471	319.026	212.064	322.527	201.23	283.328	251.226	230.792	221.479	221.785
ENSSSCG00000003729	RNF125	ring finger protein 125 [Source:VGNC Symbol;Acc:VGNC:92352]	749.272	0.996331	0.290975	3.42411	0.000616817	0.0563947	518.462	781.423	1187.56	661.433	702.394	664.334	1870.79	504.706	802.283	269.179	500.316	795.346	304.778	789.572	266.181	791.994	2633.72	597.872	441.932	385.023	460.452	431.364	352.965	586.451	457.056	992.72	1549.21	606.21	685.814	544.663	1253.51	673.448	1144.63	532.294	484.447
ENSSSCG00000006023	SYBU	syntabulin [Source:VGNC Symbol;Acc:VGNC:93649]	59.2453	-0.783522	0.228799	-3.4245	0.000615921	0.0563947	118.374	54.1347	70.141	59.8439	89.7503	43.6714	41.8833	85.0524	69.2835	65.6798	40.163	41.8092	53.1185	46.4454	73.8616	50.1448	42.1065	39.4472	151.739	48.7932	50.5287	72.046	86.6776	35.2879	67.6118	58.3267	14.5012	62.8879	73.5434	45.6122	23.1814	35.6579	44.9705	78.1691	39.1384
ENSSSCG00000009853	WSB2	WD repeat and SOCS box containing 2 [Source:VGNC Symbol;Acc:VGNC:94982]	546.169	0.243601	0.0711921	3.42175	0.000622203	0.056536	486.345	543.701	541.778	617.337	438.606	545.23	528.776	569.197	409.676	550.203	538.184	647.556	574.724	487.677	418.085	524.309	586.189	585.545	477.594	543.822	538.024	640.207	502.194	625.94	570.644	654.426	603.007	490.672	590.119	464.171	560.646	617.53	603.283	456.917	583.598
ENSSSCG00000016216	TUBA4A	tubulin alpha 4a [Source:VGNC Symbol;Acc:VGNC:95557]	294.536	0.855202	0.25044	3.41479	0.000638304	0.0576432	290.889	196.533	319.262	191.343	222.425	325.55	339.429	350.49	110.452	300.404	231.798	514.35	351.801	125.79	129.606	279.484	312.084	426.523	158.732	442.687	273.282	270.857	219.822	793.977	313.719	306.798	453.162	151.37	400.501	120.738	162.27	312.006	382.673	120.045	407.91
ENSSSCG00000015405	CD36	CD36 molecule [Source:NCBI gene (formerly Entrezgene);Acc:733702]	3663.2	-0.517319	0.15166	-3.41104	0.000647154	0.058086	5169.02	4646.17	2433.17	3630.79	4692.77	3001.41	4383.78	3674.07	3235.24	2381.7	6309.04	3583.92	3134.86	5273.49	3856.13	3351.59	2395.12	2776.1	5143.75	3446.57	2971.94	3394.37	4627.87	2537.37	4757.17	2716.86	2675.47	3995.58	3176.54	3796.54	3504.68	2222.13	3555.21	5069.82	2691.86
ENSSSCG00000005391	MSANTD3-TMEFF1	Myb/SANT DNA binding domain containing 3 [Source:NCBI gene (formerly Entrezgene);Acc:100513775]	14.1733	-0.88997	0.261708	-3.40062	0.00067234	0.0596727	13.7645	11.7684	12.0933	14.1736	21.0718	1.32337	11.3434	7.47713	7.02876	16.1508	24.0978	20.4184	7.83715	17.417	18.117	23.5976	9.0818	9.86181	11.1882	8.87149	22.7735	17.3275	14.2973	11.7626	13.5224	8.16574	12.0843	19.7439	7.08852	42.9291	11.1614	9.72488	12.7275	13.0282	13.0461
ENSSSCG00000006155	ZBTB10	zinc finger and BTB domain containing 10 [Source:VGNC Symbol;Acc:VGNC:95058]	183.979	-0.920264	0.270636	-3.40037	0.000672939	0.0596727	254.184	119.449	261.215	179.532	115.505	86.0193	108.198	143.935	226.928	118.439	90.6537	127.372	133.232	340.6	537.936	194.68	135.401	114.644	174.815	137.508	162.973	91.1975	125.995	139.471	189.313	177.313	135.344	162.339	163.036	702.964	153.684	162.892	126.426	238.23	107.848
ENSSSCG00000005057	FBXO34	F-box protein 34 [Source:VGNC Symbol;Acc:VGNC:88041]	25.1274	0.713857	0.21064	3.38899	0.000701511	0.0607337	22.9408	31.1863	24.1865	13.3861	21.8522	19.8506	30.5399	28.0392	34.1397	25.8412	24.0978	24.3077	18.2867	32.8988	27.8723	17.6982	34.676	17.2582	19.5793	26.6145	19.9268	20.9754	15.1909	26.0458	13.5224	22.1641	66.4637	15.3564	39.8729	21.4646	18.8885	29.985	22.061	14.8893	37.399
ENSSSCG00000011325	MYL3	myosin light chain 3 [Source:VGNC Symbol;Acc:VGNC:90515]	4.97319	-1.36813	0.403386	-3.39161	0.000694821	0.0607337	13.7645	5.88421	4.83731	0.78742	7.02394	1.32337	4.36284	3.73857	6.02465	7.53703	4.59006	1.94461	0.870794	1.93522	19.5106	8.11167	1.65124	1.84909	9.09037	2.66145	2.13501	3.6479	8.04225	4.20094	0	5.83267	2.41686	5.11879	2.65819	2.68307	1.71714	8.91447	1.697	14.8893	2.60923
ENSSSCG00000016314	TRPM8	transient receptor potential cation channel subfamily M member 8 [Source:VGNC Symbol;Acc:VGNC:95867]	506.386	1.11516	0.329207	3.38742	0.000705534	0.0607337	60.5637	548.408	420.846	1152	420.656	383.779	460.716	817.811	343.405	107.672	959.322	446.289	818.547	336.729	557.446	327.416	454.09	1307.31	59.4371	473.738	353.701	275.416	409.261	760.37	497.623	368.625	363.738	389.759	892.267	338.067	346.862	698.57	622.799	300.579	649.698
ENSSSCG00000037845	YEATS4	YEATS domain containing 4 [Source:NCBI gene (formerly Entrezgene);Acc:100739489]	69.5046	0.607944	0.179175	3.39302	0.000691257	0.0607337	80.7516	64.7263	58.0477	47.2452	60.8741	62.1986	85.5117	64.4902	25.1027	61.3729	61.9658	70.9784	83.5963	38.7045	50.1702	78.167	100.725	99.8508	38.4593	68.3105	63.3388	69.3101	48.2535	105.023	37.8626	94.4893	112.384	42.4128	76.2015	64.3937	67.827	87.5239	82.3045	53.9739	126.113
ENSSSCG00000010879	KIF26B	kinesin family member 26B [Source:VGNC Symbol;Acc:VGNC:96087]	40.5395	-0.781925	0.230701	-3.38934	0.000700606	0.0607337	33.9524	42.3663	41.1171	39.371	54.6306	17.2039	22.6868	34.5817	106.435	39.8386	57.3757	44.7261	38.315	79.3442	54.351	31.7092	43.7578	24.6545	65.7304	27.5016	43.412	36.479	37.5305	35.2879	37.8626	25.6637	18.1265	66.5442	21.2655	48.2952	28.3328	28.3642	24.6065	47.4598	20.0041
ENSSSCG00000037268	APCS	amyloid P component, serum [Source:VGNC Symbol;Acc:VGNC:85407]	19619.3	0.713487	0.212053	3.36466	0.000766375	0.0655875	16559.6	13187.7	17653.8	20016.2	17086.1	29052	23765.3	29273.9	6277.68	24260.6	21818.8	26532.3	20189.4	10541.2	10641.6	19616.2	37782.8	25291.2	16550.1	15356.6	17945.5	23151.4	10932.1	19364.6	16521.6	23155.7	18370.6	7735.95	28829	13109.5	27786.8	20897.1	22792.4	10494.2	24136.2
ENSSSCG00000007235	TPX2	TPX2 microtubule nucleation factor [Source:VGNC Symbol;Acc:VGNC:95559]	35.6017	0.833254	0.247909	3.36113	0.000776255	0.066049	12.8468	30.0095	38.6985	20.4729	32.7784	25.1441	46.2461	25.2353	21.0863	32.3015	36.7205	20.4184	34.8318	32.8988	33.4468	30.9718	38.8041	73.9636	19.5793	38.1474	42.7003	32.8311	25.9139	68.0552	45.9761	47.8279	43.5035	21.9377	15.0631	34.8799	34.3428	105.353	35.637	20.4729	26.962
ENSSSCG00000016295	NGEF	neuronal guanine nucleotide exchange factor [Source:VGNC Symbol;Acc:VGNC:96443]	168.265	-0.557396	0.166071	-3.35638	0.000789713	0.0668079	142.233	165.346	128.189	179.532	163.892	121.75	178.876	176.647	190.781	147.51	176.717	211.963	131.49	183.846	196.5	203.529	114.761	163.336	169.92	265.258	232.005	166.891	260.926	202.485	229.88	102.655	61.63	195.976	123.163	230.744	103.028	107.784	113.699	201.937	144.377
ENSSSCG00000002645	GALNS	galactosamine (N-acetyl)-6-sulfatase [Source:VGNC Symbol;Acc:VGNC:97061]	142.221	-0.47656	0.142123	-3.35316	0.000798953	0.0672034	130.304	118.273	74.9783	128.349	117.846	120.427	143.101	131.784	161.661	189.502	143.439	86.5353	148.906	83.2147	225.766	230.814	132.925	104.165	123.769	122.427	142.334	193.339	206.418	133.59	108.179	127.152	146.22	212.795	155.947	187.815	115.907	170.185	100.971	138.657	120.025
ENSSSCG00000010947	FBP2	fructose-bisphosphatase 2 [Source:NCBI gene (formerly Entrezgene);Acc:100134828]	12.9817	-1.2677	0.378341	-3.35067	0.00080615	0.0674235	25.6937	17.0642	4.83731	11.0239	15.6087	15.8805	10.4708	26.17	6.02465	22.6111	14.9177	12.64	7.83715	11.6113	9.75531	9.58651	4.12809	14.1763	22.3763	16.8558	13.5218	20.0635	16.9781	5.88131	8.11342	2.33307	3.62529	16.8189	7.97458	26.8307	1.71714	9.72488	2.5455	37.2234	1.73949
ENSSSCG00000014060	KIAA1191	KIAA1191 [Source:VGNC Symbol;Acc:VGNC:99783]	1389.7	0.462641	0.138302	3.34514	0.000822406	0.0679509	1281.01	1539.9	1286.72	1369.32	1646.72	1782.59	2671.8	1348.69	1094.48	1238.23	1165.88	1072.45	1791.22	1137.91	1124.65	988.148	1570.33	1119.93	1066.37	1902.05	1335.81	1397.15	1269.78	1330.86	1244.06	2071.76	1510.54	1028.14	1650.74	877.364	1654.46	1008.96	1342.33	1293.51	1425.51
ENSSSCG00000038801	NPNT	nephronectin [Source:VGNC Symbol;Acc:VGNC:90855]	375.498	-0.833218	0.249181	-3.34383	0.000826306	0.0679509	657.942	483.682	232.191	438.593	532.258	129.691	203.308	399.092	468.919	231.494	151.472	429.759	223.794	334.794	363.734	499.974	367.4	179.978	724.433	328.245	566.491	495.202	429.814	352.039	462.465	261.304	386.698	644.236	107.214	469.537	261.864	474.898	358.915	339.663	151.335
ENSSSCG00000024679	UPF3A	UPF3A regulator of nonsense mediated mRNA decay [Source:VGNC Symbol;Acc:VGNC:94719]	21.3327	-0.654138	0.195515	-3.34571	0.000820709	0.0679509	22.0232	23.5368	26.6052	23.6226	31.2175	9.26362	11.3434	15.8889	14.0575	17.2275	28.6879	16.5292	17.4159	11.6113	39.0212	27.2847	17.338	12.3273	25.8726	18.6301	22.0618	21.8874	30.3818	17.6439	24.3403	17.498	14.5012	28.5189	20.3795	40.246	8.5857	20.2602	20.364	26.9869	23.4831
ENSSSCG00000031736	MGST2	microsomal glutathione S-transferase 2 [Source:VGNC Symbol;Acc:VGNC:90203]	529.499	0.71614	0.214665	3.33608	0.000849692	0.0694859	228.49	704.928	432.939	419.695	824.922	521.41	865.588	502.837	391.602	625.573	868.669	600.885	668.77	354.146	518.425	255.149	323.642	486.31	514.655	782.466	592.822	277.24	525.427	448.66	957.384	330.129	559.504	231.808	461.64	198.547	536.606	666.964	523.524	431.791	899.315
ENSSSCG00000005494	TNC	tenascin C [Source:NCBI gene (formerly Entrezgene);Acc:397460]	29.4327	1.25312	0.376616	3.32731	0.000876881	0.070828	11.0116	16.4758	24.1865	25.9849	9.36525	27.7909	17.4514	28.9739	22.0904	21.5344	22.9503	19.4461	18.2867	7.7409	19.5106	35.3964	106.505	126.354	7.69186	29.2759	24.1968	19.1515	29.4883	57.1327	8.11342	44.3283	30.2108	14.6251	14.177	10.7323	40.3528	64.8325	16.97	19.5423	38.2687
ENSSSCG00000011849	TNK2	tyrosine kinase non receptor 2 [Source:VGNC Symbol;Acc:VGNC:94279]	802.382	-0.573591	0.172403	-3.32704	0.000877743	0.070828	1286.52	772.008	846.529	638.598	902.186	797.995	752.154	1038.39	989.047	810.769	1069.48	709.784	748.883	1147.59	1148.34	506.61	386.389	530.689	1305.52	826.823	621.289	685.805	1059.79	598.213	830.273	661.425	499.082	747.343	922.393	1094.69	404.386	547.835	544.737	1053.42	598.383
ENSSSCG00000014141	RFESD	Rieske Fe-S domain containing [Source:VGNC Symbol;Acc:VGNC:92236]	37.5752	0.636541	0.191375	3.32615	0.000880538	0.070828	16.5174	31.1863	45.9544	33.0716	40.5827	42.348	51.4815	27.1046	23.0945	33.3783	43.6056	30.1415	59.214	25.1579	37.6276	39.0835	42.1065	38.2145	20.9778	55.8904	45.547	34.6551	33.0626	65.5346	32.4537	43.1618	41.0867	27.7877	49.6196	18.7815	35.2014	51.0556	21.2125	27.9175	51.3149
ENSSSCG00000041180	Novel gene	0	87.9527	-0.922442	0.277572	-3.32325	0.000889756	0.0711805	130.304	109.446	65.3036	85.0414	99.1155	35.7311	67.1878	50.4706	104.427	50.6057	128.522	72.923	40.0565	259.32	66.8936	86.2786	28.071	27.7363	117.476	97.5864	75.4372	73.87	75.061	77.2972	146.042	68.8255	61.63	151.37	39.8729	187.815	39.4942	85.0927	92.4865	116.323	65.2307
ENSSSCG00000011802	KNG1	kininogen 1 [Source:VGNC Symbol;Acc:VGNC:89557]	10945.8	-0.674901	0.203219	-3.32106	0.000896771	0.0713539	17308.4	15564.3	6213.52	9044.31	13115.2	9517.71	12220.3	14816.9	9275.95	8532.99	16223.6	7523.71	8624.35	19135.5	16511.6	8358.7	5585.31	7038.25	18780	12366	9026.13	8382.88	14527	6708.9	12132.3	7197.52	5581.74	10796.2	11650.9	11955.8	8758.27	8497.11	7345.46	18376.2	6411.75
ENSSSCG00000010036	SLC5A1	solute carrier family 5 member 1 [Source:VGNC Symbol;Acc:VGNC:93140]	35.8654	-0.547853	0.165108	-3.31814	0.000906181	0.071715	39.4582	42.9547	29.0238	40.9458	42.9241	26.4675	29.6673	30.8432	30.1232	39.8386	44.7531	32.0861	34.8318	30.9636	48.7765	32.4467	20.6405	22.8054	35.6622	31.9374	35.5836	49.2467	41.1048	34.4477	32.4537	27.9968	32.6276	54.8441	25.6959	64.3937	30.0499	46.1932	42.425	36.2928	14.7856
ENSSSCG00000015387	TRA2A	transformer 2 alpha homolog [Source:VGNC Symbol;Acc:VGNC:94353]	253.11	0.376264	0.113473	3.31589	0.000913507	0.0718215	239.502	295.387	292.657	232.289	265.349	293.789	264.388	242.072	262.072	283.177	182.455	247.938	241.21	185.782	236.915	190.993	339.329	216.96	195.793	231.546	212.79	202.458	189.44	238.613	259.629	265.97	379.447	225.227	307.464	230.744	394.942	286.073	228.246	250.327	247.877
ENSSSCG00000017673	INTS2	integrator complex subunit 2 [Source:VGNC Symbol;Acc:VGNC:89162]	37.5129	0.556264	0.167815	3.31474	0.000917286	0.0718215	29.3642	35.8937	87.0715	42.5207	37.461	22.4974	30.5399	41.1242	39.1602	21.5344	18.3602	37.9199	36.5734	48.3806	29.2659	36.8712	42.9321	48.0763	27.9704	33.7117	29.1785	33.7431	30.3818	31.9271	27.0447	53.6606	54.3794	32.1752	36.3286	29.5138	48.9385	40.5203	44.9705	25.1258	47.8359
ENSSSCG00000032657	RPL3L	ribosomal protein L3 like [Source:VGNC Symbol;Acc:VGNC:92428]	32.4864	-0.714917	0.215921	-3.31101	0.000929611	0.0724015	50.4697	35.8937	24.1865	25.9849	39.8023	29.1142	34.0302	34.5817	22.0904	50.6057	33.2779	25.28	26.1238	17.417	68.2872	35.3964	18.1636	12.9436	37.76	52.3418	31.3136	29.1832	25.0203	30.2467	18.9313	23.3307	19.3349	40.9503	32.7844	32.1968	38.6356	21.0706	21.2125	65.1409	33.92
ENSSSCG00000022891	MYMK	myomaker, myoblast fusion factor [Source:NCBI gene (formerly Entrezgene);Acc:100627299]	12.3233	-1.36372	0.412505	-3.30596	0.000946522	0.0726014	22.0232	10.0032	4.83731	12.5987	17.1696	13.2337	7.85311	13.085	10.0411	30.1481	3.44254	7.77845	7.83715	23.2227	1.39362	11.7988	9.0818	11.7109	29.3689	5.3229	32.7369	23.7114	8.93584	8.40187	2.70447	9.33227	2.41686	26.3252	0.886065	16.0984	5.15142	6.48325	7.6365	24.1952	4.34872
ENSSSCG00000015120	USP2	ubiquitin specific peptidase 2 [Source:VGNC Symbol;Acc:VGNC:94751]	176.991	-0.810639	0.245098	-3.30741	0.000941637	0.0726014	236.749	130.041	120.933	111.814	117.066	195.859	94.2374	316.843	142.583	237.955	139.997	159.458	281.267	176.105	359.553	163.708	123.017	69.0327	195.793	248.402	206.385	154.124	327.945	95.7814	208.244	76.9912	51.9625	195.245	183.415	292.455	174.29	111.026	106.911	237.299	152.205
ENSSSCG00000007909	ABAT	4-aminobutyrate aminotransferase [Source:VGNC Symbol;Acc:VGNC:96910]	1769.15	-0.50837	0.15378	-3.30582	0.000946974	0.0726014	2981.38	2154.21	1264.96	1629.17	1757.54	1377.63	1419.67	2195.47	1818.44	1655.99	2527.98	1957.25	1268.75	1670.1	2070.91	2088.39	1441.53	1583.44	2557.89	1493.96	1189.91	1685.33	1853.29	1608.12	2058.1	1167.7	1210.85	1783.53	2618.32	1811.07	1305.88	927.915	2050.82	2512.58	1221.99
ENSSSCG00000000951	CSRP2	cysteine and glycine rich protein 2 [Source:NCBI gene (formerly Entrezgene);Acc:100153630]	25.97	0.736451	0.223216	3.29928	0.00096933	0.0735492	17.435	32.3631	9.67461	13.3861	37.461	13.2337	29.6673	43.9281	24.0986	37.6851	19.5078	30.1415	36.5734	11.6113	20.9042	12.5362	42.9321	30.2018	16.083	35.486	33.4486	31.9191	18.7653	24.3654	16.2268	39.6622	27.7939	27.7877	22.1516	24.1476	22.3228	34.0371	25.455	11.167	34.7897
ENSSSCG00000038322	Novel gene	diacylglycerol O-acyltransferase 2-like [Source:NCBI gene (formerly Entrezgene);Acc:110259135]	80.3436	-1.78236	0.540079	-3.30018	0.000966228	0.0735492	50.4697	71.7873	21.7679	12.5987	60.0937	50.2882	48.8638	42.0589	62.2547	55.9893	55.0807	17.5015	70.5344	59.992	39.0212	109.876	4.95371	11.0945	53.1437	101.135	34.1602	155.948	74.1674	19.3243	516.554	25.6637	10.8759	255.208	44.3032	249.525	22.3228	38.0891	28.0005	321.982	17.3949
ENSSSCG00000004478	MYO6	myosin VI [Source:NCBI gene (formerly Entrezgene);Acc:397085]	189.812	-0.802251	0.243427	-3.29565	0.000981932	0.0737451	133.057	191.237	162.05	231.501	228.668	113.81	125.65	114.026	350.434	118.439	293.764	135.151	179.384	388.98	273.149	291.283	140.355	120.807	254.53	152.59	236.275	135.884	110.804	178.12	208.244	160.982	95.466	213.526	113.416	523.198	179.441	156.408	78.062	158.199	96.5415
ENSSSCG00000009211	Novel gene	0	594.813	0.455982	0.138329	3.29637	0.000979445	0.0737451	335.853	520.752	539.36	707.891	625.911	595.518	830.685	571.066	431.767	588.965	838.833	808.959	640.905	439.296	416.691	665.894	619.214	550.412	345.434	698.186	615.596	584.576	587.978	722.561	492.214	655.592	698.473	488.478	681.384	335.384	736.653	541.351	543.888	476.459	886.268
ENSSSCG00000002475	SERPINA6	serpin family A member 6 [Source:NCBI gene (formerly Entrezgene);Acc:396736]	575.782	-1.37684	0.418413	-3.29062	0.000999674	0.0743799	845.139	483.682	111.258	160.634	923.257	430.097	890.892	814.073	609.494	293.944	1513.57	385.033	287.362	921.167	1314.18	767.659	41.2809	348.245	953.79	562.453	633.388	375.734	961.496	175.599	1171.04	208.81	132.927	983.538	355.312	925.659	200.905	425.463	141.699	611.394	192.213
ENSSSCG00000037046	TUBB4B	tubulin beta 4B class IVb [Source:VGNC Symbol;Acc:VGNC:94580]	118.952	0.585766	0.178023	3.29039	0.00100049	0.0743799	116.539	80.0252	118.514	84.2539	97.5547	154.835	124.777	100.941	49.2013	121.669	112.456	167.237	174.159	102.567	82.2233	91.4406	118.063	128.203	83.9112	152.59	128.101	143.18	77.7418	211.727	108.179	148.15	157.096	96.5257	171.01	64.3937	102.17	163.702	115.396	66.0715	148.726
ENSSSCG00000002368	LTBP2	latent transforming growth factor beta binding protein 2 [Source:VGNC Symbol;Acc:VGNC:89886]	110.576	-0.879041	0.267392	-3.28745	0.00101097	0.0745499	130.304	131.806	53.2104	120.475	170.916	58.2285	71.5506	93.4641	143.587	239.031	73.441	85.5629	79.2423	220.616	118.457	111.351	95.7717	63.4854	186.702	110.007	110.309	133.148	109.911	65.5346	62.2029	53.6606	84.5902	205.483	50.5057	118.055	111.614	170.185	42.425	167.505	27.8318
ENSSSCG00000030511	LGR5	leucine rich repeat containing G protein-coupled receptor 5 [Source:NCBI gene (formerly Entrezgene);Acc:100151994]	21.4206	-1.07611	0.327392	-3.28692	0.00101291	0.0745499	30.2818	11.7684	24.1865	55.1194	22.6327	26.4675	7.85311	28.0392	9.03697	17.2275	33.2779	21.3907	20.0283	23.2227	26.4787	32.4467	9.90742	19.7236	51.7452	3.5486	18.5035	29.1832	16.9781	4.20094	21.6358	18.6645	26.5855	38.7565	7.08852	18.7815	14.5957	8.10406	10.182	31.6399	10.4369
ENSSSCG00000003554	Novel gene	selenoprotein N [Source:VGNC Symbol;Acc:VGNC:98611]	252.487	0.304226	0.0926148	3.28485	0.00102036	0.074725	233.996	290.68	239.447	290.558	240.375	263.352	214.652	264.503	212.871	256.259	183.602	213.907	290.845	247.709	238.308	217.54	276.582	372.9	211.176	235.982	303.172	243.497	255.565	261.298	219.062	339.461	292.44	256.671	263.161	211.962	224.087	316.869	216.367	210.312	227.873
ENSSSCG00000013102	MS4A7	membrane spanning 4-domains A7 [Source:VGNC Symbol;Acc:VGNC:90413]	15.5764	-1.59778	0.488081	-3.2736	0.00106187	0.0769954	9.17632	8.23789	4.83731	33.8591	20.2914	6.61687	11.3434	1.86928	11.0452	10.7672	12.6227	18.4738	2.61238	27.0931	19.5106	38.3461	5.77933	14.7927	10.4889	49.6804	14.9451	51.0706	15.1909	20.1645	2.70447	15.1649	4.83372	9.50632	0	53.6614	6.86856	12.9665	0.8485	10.2364	9.56718
ENSSSCG00000010475	CYP26A1	cytochrome P450, family 26, subfamily A, polypeptide 1 [Source:NCBI gene (formerly Entrezgene);Acc:100124374]	6.90061	-1.94808	0.595252	-3.27271	0.00106522	0.0769954	32.1171	5.88421	2.41865	0	10.9261	6.61687	0.872568	8.41177	7.02876	15.0741	29.8354	0	3.48318	0	5.57446	17.6982	2.47685	1.84909	2.79704	13.3072	2.13501	14.5916	6.25508	0.840187	2.70447	1.16653	4.83372	16.0876	4.43032	5.36614	3.43428	0	4.2425	5.5835	3.47897
ENSSSCG00000045759	Novel gene	0	5.61352	1.43658	0.439024	3.27222	0.00106706	0.0769954	3.67053	4.70737	14.5119	0.78742	4.68262	2.64675	7.85311	7.47713	6.02465	6.46031	2.29503	4.86153	3.48318	1.93522	1.39362	2.9497	22.2917	2.46545	3.4963	0.887149	2.84669	4.55988	2.68075	0.840187	5.40895	12.8319	13.2927	4.38753	8.86065	5.36614	5.15142	8.10406	10.182	1.86117	5.21846
ENSSSCG00000039188	AK8	adenylate kinase 8 [Source:VGNC Symbol;Acc:VGNC:85213]	13.1355	-0.919807	0.282104	-3.26053	0.00111205	0.0780305	32.1171	18.8295	9.67461	7.8742	14.0479	14.5571	15.7062	14.9543	23.0945	15.0741	16.0652	9.72306	6.96636	11.6113	27.8723	8.84909	4.95371	9.86181	20.9778	12.4201	12.8101	5.47185	17.8717	15.9636	10.8179	4.66614	4.83372	16.0876	12.4049	13.4153	6.00999	6.48325	7.6365	20.4729	9.56718
ENSSSCG00000027689	SRM	spermidine synthase [Source:VGNC Symbol;Acc:VGNC:98623]	192.47	0.77553	0.238072	3.25754	0.00112381	0.0780305	205.549	107.093	215.26	192.13	100.676	333.49	239.084	228.052	90.3697	157.201	152.619	251.827	281.267	106.437	76.6489	206.479	241.906	199.702	113.28	269.693	224.177	159.596	176.036	264.659	100.066	296.3	402.408	95.0632	177.213	107.323	244.692	141.821	207.034	92.1278	279.188
ENSSSCG00000009758	DHX37	DEAH-box helicase 37 [Source:VGNC Symbol;Acc:VGNC:87293]	128.148	0.37279	0.114429	3.25782	0.0011227	0.0780305	96.3513	103.562	154.794	137.798	108.481	131.014	147.464	183.19	130.534	127.053	105.571	97.2306	169.805	98.6964	128.213	131.262	146.134	170.116	137.055	99.3607	130.236	131.324	123.315	110.065	127.11	146.983	165.555	104.569	166.58	75.1259	144.24	123.992	130.669	92.1278	109.588
ENSSSCG00000012623	SLC25A5	solute carrier family 25 member 5 [Source:VGNC Symbol;Acc:VGNC:93022]	924.933	0.573332	0.175746	3.26228	0.0011052	0.0780305	618.484	660.797	986.811	589.778	665.713	842.99	1013.92	700.981	457.873	904.443	903.094	1235.8	1525.63	597.984	726.074	1184.3	924.692	1108.84	426.548	1056.59	1121.59	942.982	778.311	1446.8	954.679	1115.21	1122.63	579.154	1324.67	611.74	1036.29	1044.61	1054.68	713.758	1394.2
ENSSSCG00000000419	RDH16	retinol dehydrogenase 16 [Source:NCBI gene (formerly Entrezgene);Acc:100626199]	3156.55	-0.626712	0.192175	-3.26115	0.00110961	0.0780305	5696.66	3669.98	2984.62	4106.4	3477.63	2171.66	3362.88	3146.94	3057.51	3393.81	2428.14	2855.66	1812.12	3704.02	3026.93	2078.8	2005.43	3096.61	5592.68	4820.77	2720.01	3113.48	4763.69	2258.42	3599.65	2385.56	1476.7	3721.36	2865.53	3147.24	1396.89	2901.25	2867.08	4956.29	1816.89
ENSSSCG00000031716	PTPRQ	protein tyrosine phosphatase receptor type Q [Source:NCBI gene (formerly Entrezgene);Acc:102166132]	2.9951	2.40132	0.736738	3.2594	0.0011165	0.0780305	0	2.9421	9.67461	3.14968	1.56087	0	2.6177	15.8889	5.02054	6.46031	2.29503	0	7.83715	3.87045	0	0.737424	0.825618	12.3273	4.19556	3.5486	0.711672	0	2.68075	1.68037	0	2.33307	2.41686	0	5.31639	0	0	2.43122	1.697	0	2.60923
ENSSSCG00000050092	Novel gene	0	3.24397	1.70753	0.523419	3.26225	0.0011053	0.0780305	0.917632	6.47263	2.41865	3.14968	2.34131	2.64675	6.10798	3.73857	1.00411	1.07672	3.44254	6.80614	2.61238	3.87045	0	2.21227	3.30247	4.9309	2.09778	0.887149	1.42334	1.82395	3.57433	4.20094	0	8.16574	7.25059	1.46251	6.20245	0	7.72713	4.86244	5.9395	0	0.869743
ENSSSCG00000040003	UAP1L1	UDP-N-acetylglucosamine pyrophosphorylase 1 like 1 [Source:VGNC Symbol;Acc:VGNC:94627]	155.141	-0.432509	0.132737	-3.25838	0.00112049	0.0780305	132.139	147.694	106.421	108.664	165.453	157.482	193.71	140.196	155.637	193.809	157.21	120.566	165.451	135.466	204.862	185.831	108.156	96.1526	133.559	230.659	147.316	200.635	242.161	155.435	116.292	129.485	140.178	182.814	134.682	198.547	155.401	135.338	127.275	186.117	139.159
ENSSSCG00000005636	SLC25A25	solute carrier family 25 member 25 [Source:VGNC Symbol;Acc:VGNC:93002]	1119.26	1.06133	0.326644	3.24918	0.0011574	0.0783538	295.477	920.879	1153.7	992.149	689.126	1991.68	1937.1	741.171	867.55	706.327	744.737	1537.22	1013.6	474.13	476.617	1485.17	2437.22	1339.97	443.331	297.195	792.802	693.101	1141.11	1603.08	570.644	1999.44	3401.73	949.169	1303.4	330.018	2130.97	511.366	1256.63	712.827	1233.3
ENSSSCG00000026532	DNASE2B	deoxyribonuclease 2 beta [Source:VGNC Symbol;Acc:VGNC:96980]	125.584	-0.768214	0.236405	-3.24957	0.00115581	0.0783538	185.362	147.694	62.885	154.334	217.742	75.4323	84.6391	166.366	122.501	170.121	195.078	100.148	60.9556	125.79	239.702	87.0161	94.1205	74.5799	242.643	141.057	101.769	145.004	90.2519	43.6897	121.701	60.6598	89.4239	117.732	132.91	128.787	66.1099	94.0071	104.365	231.715	119.155
ENSSSCG00000014100	TBCA	tubulin folding cofactor A [Source:VGNC Symbol;Acc:VGNC:93783]	517.951	0.433334	0.133161	3.2542	0.00113711	0.0783538	366.135	557.823	370.054	514.185	677.42	473.768	650.063	557.981	376.541	731.091	522.119	577.55	538.151	427.685	388.819	376.086	355.841	499.87	437.737	619.23	532.33	507.058	536.15	652.826	624.733	439.783	451.953	340.765	629.992	343.433	688.573	692.897	424.25	424.346	821.038
ENSSSCG00000033822	THRSP	thyroid hormone responsive [Source:NCBI gene (formerly Entrezgene);Acc:100512730]	104.723	-2.935	0.904233	-3.24584	0.00117105	0.0783538	1272.75	35.3052	4.83731	1.57484	547.087	9.26362	6.98055	182.255	14.0575	213.19	340.812	7.77845	11.3203	58.0567	32.0532	5.89939	4.12809	36.3654	512.557	121.539	7.82839	22.7994	3.57433	3.36075	51.385	6.9992	1.20843	16.0876	15.0631	10.7323	4.29285	30.7954	11.879	49.321	12.1764
ENSSSCG00000008996	PLRG1	pleiotropic regulator 1 [Source:NCBI gene (formerly Entrezgene);Acc:100514171]	285.804	0.391736	0.120593	3.24842	0.00116049	0.0783538	239.502	253.609	382.147	281.109	234.912	314.963	298.418	246.745	270.105	202.423	261.633	399.618	333.514	255.45	256.425	322.254	355.841	385.227	218.868	270.581	259.76	231.642	246.629	299.107	346.173	319.63	332.319	152.101	357.97	292.455	309.085	222.862	280.005	231.715	338.33
ENSSSCG00000048115	Novel gene	0	10.8118	1.58658	0.488062	3.25077	0.00115091	0.0783538	3.67053	2.9421	4.83731	11.8113	6.2435	23.8207	21.8142	12.1503	5.02054	13.9973	9.18012	3.88922	4.35397	1.93522	0	2.21227	13.2099	3.69818	6.9926	11.5329	14.2334	9.11975	1.78717	15.1234	8.11342	8.16574	9.66745	2.92502	35.4426	8.04921	45.5042	8.91447	38.1825	4.65292	5.21846
ENSSSCG00000017754	Novel gene	galectin 9 [Source:NCBI gene (formerly Entrezgene);Acc:396972]	584.712	0.622524	0.19151	3.25061	0.00115157	0.0783538	320.253	439.55	943.275	718.127	508.065	636.543	391.783	523.399	319.306	520.055	366.057	518.239	721.018	305.765	383.244	380.511	565.548	1513.79	398.578	637.86	727.328	1053.33	595.127	576.369	632.847	732.583	639.26	421.934	682.27	442.706	541.758	786.094	431.886	422.485	667.963
ENSSSCG00000017915	VMO1	vitelline membrane outer layer 1 homolog [Source:VGNC Symbol;Acc:VGNC:94833]	53.5701	-0.96544	0.297342	-3.2469	0.00116668	0.0783538	59.646	24.7137	26.6052	26.7723	85.8481	63.522	42.7558	51.4053	31.1274	124.899	68.8509	65.1445	46.1521	23.2227	121.245	62.6811	18.1636	8.01272	38.4593	75.4077	64.7621	49.2467	70.5931	37.8084	67.6118	34.996	31.4192	83.3631	54.936	61.7106	27.4742	35.6579	28.849	94.9196	66.9702
ENSSSCG00000034733	CMAS	cytidine monophosphate N-acetylneuraminic acid synthetase [Source:VGNC Symbol;Acc:VGNC:86797]	641.067	0.288807	0.0890534	3.24308	0.00118247	0.0787598	627.66	709.635	694.154	587.415	596.254	496.265	636.975	718.739	526.153	508.211	690.804	841.045	644.388	669.588	483.585	605.425	604.352	720.528	603.461	644.957	631.253	611.935	574.574	851.95	803.229	661.425	669.471	465.809	682.27	525.882	582.969	640.221	715.285	583.476	827.996
ENSSSCG00000046688	Novel gene	0	15.5097	-1.63274	0.504413	-3.23691	0.0012083	0.0801178	64.2342	7.06105	4.83731	4.72452	20.2914	6.61687	10.4708	13.085	26.1068	7.53703	56.2282	11.6677	7.83715	13.5466	8.36169	8.11167	1.65124	11.0945	36.3615	10.6458	25.6202	29.1832	3.57433	10.9224	56.794	2.33307	7.25059	8.04381	5.31639	2.68307	12.8785	5.67284	1.697	32.5704	7.82769
ENSSSCG00000010027	PATZ1	POZ/BTB and AT hook containing zinc finger 1 [Source:VGNC Symbol;Acc:VGNC:91190]	85.8459	-0.390229	0.120787	-3.23073	0.00123475	0.0804226	96.3513	107.681	72.5596	90.5533	113.944	89.9895	86.3843	91.5948	81.3328	86.1374	66.5559	74.8676	68.7928	94.826	108.702	85.5412	62.747	62.869	93.7008	95.8121	93.9407	90.2855	88.4648	68.8954	102.77	67.659	56.7963	133.088	77.0876	85.8582	67.827	84.2823	70.4255	108.878	77.4072
ENSSSCG00000020750	Novel gene	0	2.1393	4.85627	1.50249	3.23214	0.00122867	0.0804226	0	0	0	0.78742	0	0	4.36284	18.6928	0	0	0	0	12.1911	0	0	0	0	2.46545	0	5.3229	0	0	0	0.840187	0	0	0	0	0	0	0.85857	27.5538	0	0.930584	0.869743
ENSSSCG00000045281	Novel gene	0	20.5573	-1.22905	0.380189	-3.23273	0.00122613	0.0804226	34.87	14.7105	38.6985	11.0239	24.974	7.94025	6.10798	32.7124	27.1109	30.1481	11.4751	9.72306	8.70794	29.0284	19.5106	19.173	28.071	3.08181	50.3467	11.5329	12.0984	20.0635	15.1909	11.7626	35.1582	10.4988	12.0843	15.3564	15.9492	91.2244	7.72713	11.3457	14.4245	24.1952	3.47897
ENSSSCG00000000500	Novel gene	RAB3A interacting protein [Source:NCBI gene (formerly Entrezgene);Acc:100152578]	109.075	0.490724	0.151839	3.23187	0.00122984	0.0804226	79.8339	85.9094	111.258	123.625	96.7742	117.78	74.1683	168.235	106.435	105.518	92.9487	93.3414	107.108	54.1863	73.8616	94.3903	187.415	96.1526	93.7008	79.8434	107.462	101.229	78.6354	133.59	110.883	137.651	149.845	81.9006	134.682	139.52	139.088	106.974	127.275	83.7526	142.638
ENSSSCG00000009578	Novel gene	cyclin dependent kinase 20 [Source:NCBI gene (formerly Entrezgene);Acc:100157041]	31.1376	0.989287	0.306808	3.22444	0.00126217	0.0814878	25.6937	32.9516	14.5119	14.1736	24.1936	44.9947	53.2267	67.2942	16.0657	20.4576	25.2453	12.64	36.5734	7.7409	30.6595	16.9608	29.7223	68.4163	32.1659	31.0502	15.6568	13.6796	44.6792	10.9224	18.9313	40.8287	49.5457	16.8189	40.759	10.7323	41.2114	40.5203	72.971	13.0282	54.7938
ENSSSCG00000016050	INPP1	inositol polyphosphate-1-phosphatase [Source:VGNC Symbol;Acc:VGNC:96373]	78.7143	0.485156	0.150433	3.22507	0.00125944	0.0814878	51.3874	90.0284	45.9544	66.9307	73.3611	84.696	96.8551	61.6863	52.2136	75.3703	66.5559	82.646	83.5963	92.8908	52.9574	78.167	104.028	69.0327	48.2489	97.5864	61.2038	83.9017	88.4648	78.1374	67.6118	75.8247	101.508	62.1567	110.758	40.246	103.028	108.594	112.85	72.5856	113.936
ENSSSCG00000039573	SLPI	secretory leukocyte peptidase inhibitor [Source:NCBI gene (formerly Entrezgene);Acc:396886]	25.2249	0.86508	0.268681	3.21973	0.00128313	0.0824787	13.7645	22.9484	14.5119	18.8981	21.8522	70.1388	27.9222	32.7124	18.0739	27.9947	20.6553	18.4738	17.4159	5.80567	15.3298	13.2736	18.1636	46.2272	13.9852	25.7273	27.7552	27.3593	13.4038	18.4841	16.2268	39.6622	42.2951	30.7127	24.8098	8.04921	44.6456	42.9515	38.1825	14.8893	29.5713
ENSSSCG00000003489	EMC1	ER membrane protein complex subunit 1 [Source:VGNC Symbol;Acc:VGNC:97050]	323.569	0.345774	0.107567	3.21451	0.00130666	0.0836263	323.006	259.494	413.59	328.354	277.836	285.849	331.576	314.974	301.232	356.394	276.551	381.144	330.902	265.126	221.585	303.819	433.45	407.416	341.938	247.515	334.486	324.663	278.798	377.244	278.561	334.795	484.581	272.027	374.805	308.553	343.428	325.783	349.582	201.006	334.851
ENSSSCG00000033842	CFDP1	craniofacial development protein 1 [Source:VGNC Symbol;Acc:VGNC:86610]	1045.12	0.335556	0.104482	3.21163	0.00131986	0.0837427	984.619	1170.96	1228.68	1058.29	924.818	1402.78	1265.22	1273.92	789.229	1050.88	924.897	915.912	1039.73	907.62	823.627	912.931	925.518	1201.29	816.735	1202.97	750.814	901.031	890.009	1088.88	954.679	1027.72	879.738	814.618	1329.98	1038.35	1167.66	1056.77	1153.96	1163.23	1541.19
ENSSSCG00000035238	ELOVL1	ELOVL fatty acid elongase 1 [Source:VGNC Symbol;Acc:VGNC:87657]	202.651	0.480646	0.14961	3.21266	0.00131513	0.0837427	200.961	128.864	178.98	188.981	180.281	190.566	158.807	226.183	172.707	240.108	190.487	197.378	286.491	96.7612	117.064	209.428	210.533	330.371	167.822	183.64	169.378	178.747	211.779	263.819	175.791	197.144	265.855	130.163	315.439	158.301	206.057	239.07	200.246	187.978	336.591
ENSSSCG00000028287	C2orf68	chromosome 3 C2orf68 homolog [Source:VGNC Symbol;Acc:VGNC:86023]	359.154	-0.195279	0.0608716	-3.20806	0.00133635	0.0844255	404.675	384.827	278.145	384.261	403.486	317.61	356.88	370.118	370.516	387.618	431.466	355.864	344.835	361.887	353.978	377.561	386.389	297.087	404.172	377.038	341.602	393.061	401.219	319.271	354.286	299.799	327.485	372.94	344.679	340.75	309.944	306.334	378.431	383.401	348.767
ENSSSCG00000008966	PARM1	prostate androgen-regulated mucin-like protein 1 [Source:VGNC Symbol;Acc:VGNC:91182]	389.711	0.837574	0.261237	3.20618	0.00134508	0.0846138	156.915	289.503	396.659	483.476	217.742	700.065	363.861	290.673	238.978	381.158	173.275	450.178	355.284	141.271	151.904	491.862	750.487	413.58	162.927	312.277	376.474	378.47	287.734	688.113	300.197	488.778	673.096	327.602	467.842	187.815	752.966	395.478	639.769	190.77	562.724
ENSSSCG00000013057	Novel gene	solute carrier family 22 member 9-like [Source:NCBI gene (formerly Entrezgene);Acc:110255291]	873.885	-0.633025	0.198321	-3.19192	0.0014133	0.0885268	1300.28	1054.45	802.993	744.899	1022.37	567.728	857.735	1090.73	1066.36	537.282	1227.84	737.98	504.19	1881.04	1213.84	765.446	503.627	636.087	1466.35	883.601	738.003	623.791	872.138	570.487	1141.29	451.449	516	857.762	894.039	1191.28	637.059	619.151	733.104	1257.22	618.388
ENSSSCG00000014950	VSTM5	V-set and transmembrane domain containing 5 [Source:VGNC Symbol;Acc:VGNC:94875]	5.21224	1.44531	0.453517	3.18688	0.00143814	0.089701	1.83526	7.06105	7.25596	0.78742	0.780437	2.64675	18.3239	4.67321	11.0452	3.23015	2.29503	8.75076	2.61238	1.93522	1.39362	0.737424	5.77933	7.39636	1.39852	7.09719	4.27003	8.20778	4.46792	4.20094	8.11342	11.6653	7.25059	3.65628	5.31639	2.68307	5.15142	5.67284	6.788	1.86117	6.0882
ENSSSCG00000017118	TERT	telomerase reverse transcriptase [Source:VGNC Symbol;Acc:VGNC:93883]	10.5633	1.02399	0.321861	3.18147	0.00146532	0.0910104	8.25868	10.0032	31.4425	5.51194	8.58481	19.8506	12.216	15.8889	9.03697	9.69046	14.9177	9.72306	6.09556	9.67612	6.96808	1.47485	12.3843	3.69818	5.59408	7.98434	13.5218	8.20778	13.4038	9.24206	10.8179	18.6645	10.8759	7.31255	17.7213	2.68307	8.5857	15.3977	10.182	2.79175	11.3067
ENSSSCG00000005930	SLC45A4	solute carrier family 45 member 4 [Source:VGNC Symbol;Acc:VGNC:93125]	118.274	0.507846	0.159697	3.18006	0.00147244	0.0910686	71.5753	115.33	200.748	148.035	84.2872	146.895	117.797	102.811	151.62	64.6031	125.079	154.597	132.361	96.7612	108.702	137.161	103.202	139.914	77.6178	134.847	112.444	78.4299	109.911	112.585	146.042	145.817	101.508	89.2131	134.682	96.5905	152.825	150.736	128.123	49.321	117.415
ENSSSCG00000008484	SRSF7	serine and arginine rich splicing factor 7 [Source:VGNC Symbol;Acc:VGNC:93477]	325.401	0.464649	0.14629	3.17622	0.00149207	0.0915483	240.419	286.561	307.169	365.363	305.931	390.395	353.39	324.321	233.957	390.849	216.88	285.858	392.728	209.004	228.553	328.154	507.755	387.076	228.658	477.286	348.007	325.575	231.438	379.765	254.221	312.631	325.068	309.321	326.958	195.864	564.08	329.835	404.734	242.882	378.338
ENSSSCG00000012380	P2RY4	pyrimidinergic receptor P2Y4 [Source:VGNC Symbol;Acc:VGNC:91127]	28.2728	-0.835455	0.263043	-3.17611	0.00149263	0.0915483	23.8584	25.8905	31.4425	33.0716	35.1197	7.94025	13.0885	38.3203	42.1725	15.0741	43.6056	34.0307	24.3822	17.417	48.7765	65.6308	23.1173	26.5036	32.8652	15.0815	16.3684	21.8874	51.8278	31.9271	43.2716	18.6645	9.66745	32.1752	24.8098	48.2952	13.7371	9.72488	19.5155	24.1952	26.0923
ENSSSCG00000009874	RASAL1	RAS protein activator like 1 [Source:VGNC Symbol;Acc:VGNC:92104]	11.7263	-1.03199	0.325074	-3.17464	0.00150024	0.0916332	11.0116	15.2989	2.41865	9.44904	16.3892	11.9104	9.59825	4.67321	20.0822	10.7672	8.0326	4.86153	8.70794	13.5466	13.9362	16.9608	6.60495	6.16363	13.2859	11.5329	26.3319	10.9437	9.82942	5.88131	8.11342	4.66614	14.5012	27.7877	2.65819	24.1476	4.29285	12.1561	12.7275	24.1952	6.95795
ENSSSCG00000024570	KDM4B	lysine demethylase 4B [Source:VGNC Symbol;Acc:VGNC:89413]	225.913	-0.349193	0.110165	-3.16973	0.00152583	0.0925677	329.43	211.243	215.26	191.343	223.205	234.237	224.25	224.314	189.776	176.582	278.846	252.8	208.12	212.875	292.659	247.775	146.134	230.52	319.562	275.016	214.925	216.138	236.8	232.732	227.176	211.143	174.014	212.795	274.68	265.624	212.925	166.133	196.852	214.965	166.121
ENSSSCG00000048536	Novel gene	0	2.17257	-2.48318	0.783512	-3.16929	0.00152812	0.0925677	6.42342	1.76526	2.41865	0	0.780437	1.32337	0.872568	3.73857	7.02876	7.53703	2.29503	0.972306	0.870794	9.67612	1.39362	1.47485	0	0	5.59408	0.887149	1.42334	4.55988	0	0	0	0	0	5.11879	0	2.68307	0	0.810406	0	4.65292	1.73949
ENSSSCG00000031851	CBR2	carbonyl reductase 2 [Source:NCBI gene (formerly Entrezgene);Acc:396780]	39.1654	-1.70142	0.53805	-3.1622	0.00156581	0.0944618	20.1879	11.18	36.2798	18.8981	12.487	15.8805	8.72568	28.9739	15.0616	31.2248	17.2127	8.75076	12.1911	9.67612	461.287	88.4909	17.338	12.3273	37.0608	8.87149	21.3501	20.9754	16.0845	15.9636	21.6358	12.8319	4.83372	25.5939	148.859	150.252	12.8785	14.5873	10.182	13.9588	8.69743
ENSSSCG00000002620	EFHC1	EF-hand domain containing 1 [Source:VGNC Symbol;Acc:VGNC:87570]	10.4386	-1.12196	0.355151	-3.15911	0.00158252	0.0947061	7.34105	17.0642	2.41865	7.8742	7.80437	14.5571	6.10798	4.67321	20.0822	23.6878	5.73757	8.75076	8.70794	5.80567	25.0851	28.7595	6.60495	3.69818	2.79704	13.3072	12.0984	14.5916	11.6166	3.36075	2.70447	4.66614	3.62529	19.0126	7.97458	10.7323	11.1614	6.48325	9.3335	15.8199	11.3067
ENSSSCG00000007046	TRMT6	tRNA methyltransferase 6 [Source:VGNC Symbol;Acc:VGNC:95956]	115.667	0.335891	0.106326	3.15907	0.00158272	0.0947061	94.516	104.739	123.351	114.963	100.676	108.517	122.16	114.026	119.489	76.447	114.751	145.846	121.04	106.437	108.702	131.262	137.878	147.311	87.4074	137.508	107.462	116.733	107.23	118.466	86.5432	132.985	140.178	92.1381	140.884	112.689	133.937	123.992	122.184	69.7938	126.113
ENSSSCG00000026784	LMNB2	lamin B2 [Source:VGNC Symbol;Acc:VGNC:89761]	116.952	0.512497	0.162533	3.15319	0.00161499	0.0947115	120.21	91.7936	128.189	96.0652	103.798	134.984	102.963	94.3988	70.2876	121.669	97.5388	120.566	161.968	56.1215	86.4042	125.362	151.088	151.625	82.5126	134.847	103.904	111.261	78.6354	162.996	67.6118	183.146	172.806	87.0194	128.479	101.957	185.451	142.632	124.729	77.2385	133.071
ENSSSCG00000015756	XKR5	XK related 5 [Source:VGNC Symbol;Acc:VGNC:95946]	4.52669	1.22649	0.388779	3.15472	0.0016065	0.0947115	0.917632	7.64947	4.83731	5.51194	1.56087	0	7.85311	6.54249	4.01643	6.46031	3.44254	3.88922	5.22477	1.93522	1.39362	2.9497	6.60495	9.24544	4.89482	7.09719	9.25173	4.55988	2.68075	7.56169	2.70447	4.66614	4.83372	3.65628	5.31639	0	2.57571	8.91447	2.5455	2.79175	4.34872
ENSSSCG00000007955	CLUAP1	clusterin associated protein 1 [Source:VGNC Symbol;Acc:VGNC:86791]	82.5705	-0.401691	0.127348	-3.15428	0.00160895	0.0947115	71.5753	68.8452	74.9783	63.781	82.7264	88.6661	93.3648	77.5752	101.415	85.0607	83.7686	71.9507	86.2087	81.2794	131	135.686	66.8751	63.4854	69.926	97.5864	78.2839	103.965	88.4648	68.0552	59.4984	64.1594	51.9625	98.7194	81.5179	83.1751	105.604	70.5054	69.577	83.7526	86.9743
ENSSSCG00000028509	RBM8A	RNA binding motif protein 8A [Source:VGNC Symbol;Acc:VGNC:92162]	158.624	0.335855	0.106396	3.15665	0.00159591	0.0947115	130.304	154.166	135.445	164.571	153.746	205.123	176.259	143	113.464	156.124	157.21	174.043	185.479	102.567	164.447	147.485	180.81	205.249	150.341	188.076	146.604	161.42	146.548	187.362	110.883	192.478	171.597	133.088	183.415	104.64	179.441	153.977	174.791	109.809	207.869
ENSSSCG00000000738	RHNO1	RAD9-HUS1-RAD1 interacting nuclear orphan 1 [Source:VGNC Symbol;Acc:VGNC:92282]	46.8345	1.07498	0.340536	3.15674	0.00159543	0.0947115	35.7876	36.4821	60.4663	29.922	36.6806	7.94025	86.3843	37.3857	22.0904	93.6745	61.9658	42.7815	61.8264	34.834	37.6276	15.4859	45.409	51.7745	25.1733	83.392	81.8422	10.9437	35.7433	74.7767	32.4537	96.8223	16.918	18.2814	12.4049	21.4646	48.0799	76.9886	53.4555	49.321	102.63
ENSSSCG00000020872	Novel gene	PDZK1 interacting protein 1 [Source:NCBI gene (formerly Entrezgene);Acc:100626400]	23.1365	1.65925	0.526638	3.15065	0.00162909	0.0951598	0.917632	33.54	70.141	19.6855	9.36525	13.2337	19.1965	34.5817	2.00822	12.9206	5.73757	73.8953	26.9946	9.67612	2.78723	4.42455	57.7933	35.7491	2.79704	23.0659	15.6568	69.3101	16.9781	23.5252	2.70447	34.996	24.1686	2.92502	42.5311	5.36614	14.5957	39.7099	35.637	8.37526	14.7856
ENSSSCG00000004751	CHP1	calcineurin like EF-hand protein 1 [Source:VGNC Symbol;Acc:VGNC:86657]	867.807	0.293885	0.0933154	3.14937	0.00163622	0.0951984	729.517	770.831	800.574	865.375	801.509	829.756	887.402	783.229	754.085	671.872	952.437	1037.45	816.805	785.701	719.106	943.166	1053.49	1102.06	748.907	942.152	806.324	736.876	882.861	1128.37	927.635	969.39	942.576	636.192	1137.71	651.986	843.974	781.232	1138.69	780.76	1013.25
ENSSSCG00000004225	TPD52L1	TPD52 like 1 [Source:VGNC Symbol;Acc:VGNC:94334]	58.1361	1.43723	0.456879	3.14576	0.00165656	0.0952524	6.42342	60.0189	26.6052	40.9458	113.163	101.9	54.0992	72.902	5.02054	39.8386	82.6211	73.8953	6.09556	11.6113	61.3191	22.8602	99.8998	78.8945	21.677	44.3575	12.0984	34.6551	16.0845	29.4066	64.9074	62.9928	143.803	42.4128	62.9106	42.9291	46.3628	66.4533	188.367	10.2364	186.995
ENSSSCG00000013366	Novel gene	lactate dehydrogenase A [Source:VGNC Symbol;Acc:VGNC:99784]	1333.36	0.453194	0.144044	3.14621	0.00165399	0.0952524	972.689	1488.7	1320.58	781.908	1142.56	1502.03	1965.02	958.942	847.467	1135.94	1115.38	1659.73	1851.31	1159.2	1038.24	1385.62	1110.46	1386.82	780.374	1712.2	1323	1129.03	1509.26	2065.18	1154.81	1408.01	1670.05	1079.33	1439.85	1032.98	1388.31	1546.26	1615.54	1129.73	1861.25
ENSSSCG00000001746	PKHD1	PKHD1 ciliary IPT domain containing fibrocystin/polyductin [Source:VGNC Symbol;Acc:VGNC:91476]	84.4166	-1.03571	0.329141	-3.14672	0.00165113	0.0952524	73.4105	53.5463	70.141	90.5533	132.674	50.2882	54.9718	54.2092	161.661	64.6031	58.5233	71.9507	42.6689	75.4738	110.096	89.9658	75.9569	33.9	93.0015	28.3888	199.98	56.5425	60.7637	38.6486	37.8626	114.32	65.2553	303.471	28.3541	177.083	78.1299	89.9551	78.062	121.907	18.2646
ENSSSCG00000037430	COL6A6	collagen type VI alpha 6 chain [Source:NCBI gene (formerly Entrezgene);Acc:100516642]	4.82932	-1.44117	0.458508	-3.14318	0.00167123	0.095722	3.67053	7.06105	7.25596	0.78742	2.34131	1.32337	1.74514	9.34641	7.02876	3.23015	0	0.972306	6.09556	5.80567	8.36169	5.89939	3.30247	1.84909	13.2859	0.887149	4.27003	13.6796	9.82942	1.68037	0	0	2.41686	11.7001	0	8.04921	1.71714	7.29366	4.2425	13.0282	0.869743
ENSSSCG00000026425	ADAMTSL2	ADAMTS like 2 [Source:VGNC Symbol;Acc:VGNC:85091]	378.628	-0.615021	0.195857	-3.14015	0.00168862	0.0963427	406.511	273.027	193.492	451.979	544.745	385.102	247.809	402.83	449.841	745.089	268.518	272.246	321.323	460.583	351.191	379.036	436.752	326.056	598.566	394.781	596.381	528.946	315.435	258.778	237.994	311.465	306.941	662.517	189.618	340.75	335.701	364.683	263.035	434.583	195.692
ENSSSCG00000012174	APOO	apolipoprotein O [Source:NCBI gene (formerly Entrezgene);Acc:100525438]	70.0933	0.671706	0.214071	3.13778	0.00170234	0.096751	44.9639	52.9579	65.3036	54.332	51.5089	58.2285	74.1683	64.4902	28.115	105.518	66.5559	84.5906	101.883	38.7045	65.4999	75.2173	98.2486	85.0581	39.8578	35.486	66.8971	67.4862	67.0188	126.868	40.5671	86.3235	93.0492	44.6066	96.581	56.3445	64.3927	81.0406	72.971	41.8763	156.554
ENSSSCG00000002004	PSME2	proteasome activator subunit 2 [Source:NCBI gene (formerly Entrezgene);Acc:397522]	57.1844	0.601998	0.191972	3.13587	0.00171345	0.0970077	37.6229	54.1347	60.4663	40.9458	54.6306	66.1687	57.5895	57.0131	27.1109	106.595	40.163	38.8922	42.6689	50.3158	44.5957	41.2958	56.9677	107.247	31.4667	66.5362	44.8353	63.8383	54.5086	51.2514	59.4984	71.1586	54.3794	56.3066	74.4294	59.0275	43.7871	80.2302	46.6675	39.0845	120.025
ENSSSCG00000003419	MAD2L2	mitotic arrest deficient 2 like 2 [Source:VGNC Symbol;Acc:VGNC:89941]	142.64	0.467311	0.149205	3.132	0.00173618	0.097918	130.304	135.337	137.863	108.664	117.846	158.805	203.308	139.262	114.468	103.365	148.029	115.704	222.053	106.437	90.585	134.949	104.854	252.092	104.19	191.624	145.893	176.923	185.865	147.033	110.883	156.316	177.639	106.032	166.58	69.7598	129.644	146.684	151.881	115.392	186.125
ENSSSCG00000028977	DOK6	docking protein 6 [Source:VGNC Symbol;Acc:VGNC:87404]	24.8686	-1.04112	0.332776	-3.1286	0.00175641	0.0986806	37.6229	45.3084	31.4425	25.1974	30.4371	19.8506	12.216	24.3007	45.1849	17.2275	51.6382	19.4461	26.1238	19.3522	25.0851	11.7988	13.2099	13.56	59.4371	16.8558	19.9268	26.4473	17.8717	11.7626	37.8626	12.8319	3.62529	21.9377	15.9492	64.3937	20.6057	2.43122	20.364	32.5704	16.5251
ENSSSCG00000008878	PPID	peptidylprolyl isomerase D [Source:VGNC Symbol;Acc:VGNC:98212]	233.929	0.48034	0.153748	3.12421	0.00178283	0.0988075	189.95	201.828	292.657	203.154	197.451	353.341	209.416	229.922	124.509	240.108	231.798	277.107	272.559	125.79	181.17	250.724	235.301	255.791	152.439	251.063	192.151	255.353	176.93	337.755	289.379	335.962	308.15	144.057	301.262	187.815	259.288	193.687	239.277	170.297	320.066
ENSSSCG00000034776	TAFA5	TAFA chemokine like family member 5 [Source:VGNC Symbol;Acc:VGNC:93728]	12.5754	1.19625	0.382935	3.12389	0.00178479	0.0988075	5.50579	5.88421	12.0933	7.08678	3.90219	33.0844	15.7062	13.085	19.0781	10.7672	12.6227	22.363	18.2867	3.87045	13.9362	5.89939	18.1636	1.84909	6.29334	28.3888	9.9634	4.55988	5.3615	15.1234	5.40895	20.9976	18.1265	5.11879	13.291	2.68307	24.8985	23.5018	11.879	7.44467	13.9159
ENSSSCG00000032028	Novel gene	0	2485.69	-0.412052	0.131909	-3.12377	0.00178552	0.0988075	2174.79	3099.21	2230	2475.65	2652.71	2277.53	2324.52	2049.67	3573.62	2050.07	2390.27	1956.28	1920.97	3918.83	2953.07	2446.04	1784.99	2706.45	2943.18	2340.3	2275.21	2159.56	3306.26	2370.17	3464.43	1797.63	1661.59	2955	2150.48	2876.25	2252.03	2155.68	2068.64	3544.59	1693.39
ENSSSCG00000026043	Novel gene	transglutaminase 3 [Source:NCBI gene (formerly Entrezgene);Acc:100153042]	73.4972	1.6471	0.526944	3.12576	0.00177347	0.0988075	37.6229	23.5368	36.2798	109.451	10.9261	91.3128	95.1099	9.34641	18.0739	19.3809	24.0978	34.0307	47.0229	63.8624	23.6915	27.2847	241.08	101.7	51.7452	43.4703	41.277	55.6305	81.3161	30.2467	16.2268	449.116	94.2576	24.1314	155.061	32.1968	267.015	151.546	18.667	22.334	24.3528
ENSSSCG00000032403	Novel gene	t-complex 10 like 2, pseudogene [Source:NCBI gene (formerly Entrezgene);Acc:102162648]	5.73536	1.07314	0.343796	3.12144	0.00179968	0.0990041	2.75289	2.35368	4.83731	4.72452	1.56087	7.94025	8.72568	9.34641	5.02054	3.23015	5.73757	2.91692	8.70794	1.93522	2.78723	5.16197	11.5587	6.77999	2.09778	6.21004	6.40504	3.6479	3.57433	5.04112	0	10.4988	6.04215	5.85004	7.08852	8.04921	8.5857	11.3457	3.394	4.65292	12.1764
ENSSSCG00000006830	PSMA5	proteasome 20S subunit alpha 5 [Source:VGNC Symbol;Acc:VGNC:98838]	456.42	0.52443	0.168034	3.12098	0.00180252	0.0990041	399.17	376.001	386.985	486.626	335.588	582.285	373.459	410.308	251.027	360.701	520.972	631.027	605.202	270.931	327.5	411.483	444.183	788.328	318.163	542.935	493.9	507.97	404.793	662.068	381.331	538.939	559.504	270.564	558.221	279.039	562.363	327.404	553.222	308.023	744.5
ENSSSCG00000030682	MACO1	macoilin 1 [Source:VGNC Symbol;Acc:VGNC:98497]	374.64	-0.369922	0.118841	-3.11275	0.00185355	0.0996982	506.533	345.991	490.987	328.354	348.855	338.784	312.379	375.726	460.886	307.941	436.056	364.615	273.429	524.446	359.553	404.846	270.803	350.094	394.382	373.49	351.566	389.413	389.602	358.76	576.053	281.135	279.148	367.09	303.92	560.761	289.338	296.609	448.856	354.553	297.452
ENSSSCG00000009852	VSIG10	V-set and immunoglobulin domain containing 10 [Source:NCBI gene (formerly Entrezgene);Acc:100153531]	241.766	-0.524982	0.168671	-3.11246	0.00185534	0.0996982	307.407	345.991	174.143	229.139	305.151	202.476	284.457	257.961	299.224	206.73	288.026	268.357	251.66	278.672	216.01	189.518	115.587	197.236	390.187	230.659	238.41	335.607	288.627	138.631	281.265	185.479	137.761	310.783	202.023	246.842	132.22	210.706	191.761	351.761	171.339
ENSSSCG00000010261	PPA1	inorganic pyrophosphatase 1 [Source:VGNC Symbol;Acc:VGNC:96757]	1704.09	0.603373	0.193724	3.1146	0.00184195	0.0996982	907.538	1471.64	1354.45	2189.82	1669.36	2278.85	2050.54	1633.75	818.348	2073.76	1645.54	1801.68	1537.82	586.373	1219.41	1561.86	1896.44	1917.51	874.074	1713.97	1226.21	1790.21	1205.44	1755.15	1633.5	1945.78	3074.25	1465.44	1940.48	1523.98	3096.86	1469.27	2255.31	1162.3	2896.25
ENSSSCG00000006213	Novel gene	alcohol dehydrogenase iron containing 1 [Source:VGNC Symbol;Acc:VGNC:98730]	475.618	-0.722567	0.232158	-3.11239	0.0018558	0.0996982	684.553	735.526	237.028	429.144	816.337	407.599	677.113	615.929	520.128	472.679	825.063	327.667	260.368	675.393	503.095	313.405	226.219	279.829	760.794	540.274	293.209	484.259	580.829	183.161	597.689	254.304	256.187	646.429	380.122	477.586	385.498	338.75	374.188	784.482	301.801
ENSSSCG00000040334	CBX6	chromobox 6 [Source:VGNC Symbol;Acc:VGNC:97915]	64.132	-0.459597	0.147488	-3.11615	0.00183227	0.0996982	73.4105	52.9579	79.8156	63.781	74.922	74.109	57.5895	50.4706	56.2301	50.6057	59.6708	57.3661	47.8937	85.1499	57.1382	70.0553	40.4553	75.8126	85.3097	61.2133	89.6706	65.6622	85.784	54.6122	64.9074	48.9944	45.9204	112.613	65.5688	67.0767	43.7871	65.6429	39.8795	74.4467	46.0964
ENSSSCG00000009334	HSPH1	heat shock protein family H (Hsp110) member 1 [Source:NCBI gene (formerly Entrezgene);Acc:100048931]	453.087	0.833601	0.267829	3.11244	0.00185547	0.0996982	306.489	338.93	783.644	399.222	325.442	880.044	314.125	298.151	237.974	387.618	293.764	531.851	851.637	230.292	306.595	304.556	627.47	354.409	166.424	573.098	261.183	520.738	226.077	498.231	616.62	835.238	960.703	218.645	410.248	501.734	929.831	324.163	357.218	257.772	427.914
ENSSSCG00000043973	Novel gene	0	27.381	1.0575	0.340626	3.10457	0.00190555	0.0998597	25.6937	30.0095	43.5358	25.1974	18.7305	52.935	41.0107	23.366	7.02876	16.1508	33.2779	28.1969	25.253	15.4818	12.5425	33.9215	27.2454	57.9381	11.1882	9.75864	17.7918	16.4156	3.57433	22.6851	13.5224	22.1641	29.0023	32.9065	81.5179	13.4153	38.6356	17.0185	38.1825	13.0282	60.0123
ENSSSCG00000013751	NACC1	nucleus accumbens associated 1 [Source:VGNC Symbol;Acc:VGNC:90563]	64.4891	0.48755	0.156992	3.10558	0.00189909	0.0998597	61.4813	49.4273	65.3036	64.5684	58.5328	68.8155	72.4232	65.4249	53.2177	40.9153	75.736	79.7291	93.175	77.409	25.0851	58.2565	85.8643	106.014	58.0385	61.2133	53.3754	62.9263	55.4022	91.5804	45.9761	80.4909	76.1312	58.5004	67.3409	42.9291	55.807	79.4198	72.1225	48.3904	46.0964
ENSSSCG00000035025	ADGRV1	adhesion G protein-coupled receptor V1 [Source:VGNC Symbol;Acc:VGNC:96788]	32.333	-0.837909	0.269815	-3.10549	0.00189962	0.0998597	57.8108	47.6621	45.9544	33.8591	30.4371	25.1441	30.5399	33.6471	60.2465	27.9947	27.5404	14.5846	11.3203	58.0567	48.7765	24.335	23.9429	8.62908	48.9482	30.1631	29.8902	20.0635	25.0203	14.2832	54.0895	18.6645	14.5012	53.3816	18.6074	37.563	35.2014	26.7434	24.6065	51.1821	18.2646
ENSSSCG00000010532	LOXL4	lysyl oxidase like 4 [Source:VGNC Symbol;Acc:VGNC:89783]	14.804	1.10869	0.357007	3.10551	0.00189949	0.0998597	14.6821	7.64947	7.25596	25.9849	12.487	29.1142	10.4708	26.17	11.0452	13.9973	6.88509	11.6677	20.8991	7.7409	8.36169	22.8602	29.7223	31.4345	10.4889	18.6301	17.0801	5.47185	8.04225	15.1234	2.70447	8.16574	35.0445	4.38753	11.5188	2.68307	18.8885	27.5538	9.3335	3.72234	20.8738
ENSSSCG00000022797	PPP1R3B	protein phosphatase 1 regulatory subunit 3B [Source:VGNC Symbol;Acc:VGNC:95636]	531.566	-0.942698	0.303413	-3.10698	0.00189011	0.0998597	2287.66	510.161	403.915	216.54	567.378	353.341	336.811	740.236	348.426	451.145	813.588	363.643	364.863	561.215	865.435	261.048	343.457	475.832	1076.16	800.209	374.339	409.477	251.991	307.509	727.503	320.797	175.222	476.778	537.841	745.893	214.642	272.297	709.346	557.42	382.687
ENSSSCG00000009085	NUDT6	nudix hydrolase 6 [Source:VGNC Symbol;Acc:VGNC:90963]	26.8014	-0.60777	0.195684	-3.10588	0.00189713	0.0998597	32.1171	29.421	24.1865	30.7094	33.5588	14.5571	25.3045	39.2549	37.152	19.3809	27.5404	28.1969	19.1575	38.7045	26.4787	26.5473	28.8966	17.8745	38.4593	24.8402	34.1602	23.7114	31.2754	10.9224	32.4537	13.9984	15.7096	40.9503	19.4934	32.1968	22.3228	17.0185	17.8185	42.8069	20.8738
ENSSSCG00000039681	B9D1	B9 domain containing 1 [Source:VGNC Symbol;Acc:VGNC:85737]	40.1825	-0.610549	0.196668	-3.10446	0.00190629	0.0998597	44.9639	46.4852	26.6052	25.1974	43.7045	62.1986	38.393	38.3203	40.1643	61.3729	36.7205	24.3077	47.0229	44.5102	48.7765	52.3571	19.8148	25.8872	30.7674	63.8747	43.412	55.6305	47.3599	26.0458	35.1582	22.1641	25.3771	62.8879	33.6705	45.6122	31.7671	30.7954	23.758	59.5574	41.7477
ENSSSCG00000040260	Novel gene	transmembrane protein 238-like [Source:NCBI gene (formerly Entrezgene);Acc:110259862]	5.69508	1.22088	0.393695	3.10107	0.00192825	0.100652	2.75289	6.47263	7.25596	8.66162	6.2435	6.61687	7.85311	11.2157	6.02465	6.46031	2.29503	3.88922	1.74159	1.93522	1.39362	2.9497	8.25618	8.62908	4.89482	3.5486	2.13501	0	3.57433	5.04112	8.11342	4.66614	14.5012	8.04381	7.97458	0	11.1614	5.67284	3.394	4.65292	11.3067
ENSSSCG00000029796	KBTBD11	kelch repeat and BTB domain containing 11 [Source:VGNC Symbol;Acc:VGNC:96196]	2.876	-1.51661	0.48936	-3.09918	0.00194058	0.100938	1.83526	1.76526	0	2.36226	3.12175	10.587	2.6177	1.86928	4.01643	1.07672	2.29503	2.91692	0.870794	1.93522	2.78723	1.47485	2.47685	1.23273	6.9926	1.7743	1.42334	8.20778	5.3615	0.840187	2.70447	2.33307	2.41686	7.31255	1.77213	2.68307	0.85857	0	2.5455	5.5835	2.60923
ENSSSCG00000026386	SLC30A2	solute carrier family 30 member 2 [Source:VGNC Symbol;Acc:VGNC:93056]	2.78157	-1.72711	0.557969	-3.09536	0.00196577	0.101878	1.83526	1.17684	2.41865	1.57484	8.58481	0	2.6177	2.80392	6.02465	4.30687	2.29503	1.94461	0.870794	0	6.96808	2.21227	0.825618	1.23273	3.4963	1.7743	7.82839	5.47185	3.57433	2.52056	5.40895	1.16653	0	5.11879	0.886065	5.36614	0.85857	1.62081	0.8485	3.72234	0
ENSSSCG00000000892	HAL	histidine ammonia-lyase [Source:VGNC Symbol;Acc:VGNC:88775]	1261.58	1.04688	0.338321	3.09434	0.0019725	0.101878	791.916	902.638	841.691	2691.4	622.789	1580.11	1844.61	1578.61	711.913	823.689	509.497	1413.73	893.435	447.037	367.915	1729.26	4062.87	1367.71	742.614	466.64	715.942	993.141	532.576	1453.52	581.462	2428.72	2480.91	834.362	1624.16	474.903	2254.6	769.886	2413.98	848.693	1358.54
ENSSSCG00000031361	CELSR1	cadherin EGF LAG seven-pass G-type receptor 1 [Source:NCBI gene (formerly Entrezgene);Acc:102159820]	28.0765	-0.820369	0.265438	-3.09062	0.00199736	0.102443	16.5174	17.0642	31.4425	30.7094	40.5827	26.4675	17.4514	40.1896	40.1643	24.7645	32.1304	21.3907	10.4495	27.0931	33.4468	38.3461	21.4661	20.9563	28.6696	18.6301	49.1053	29.1832	20.5524	17.6439	21.6358	16.3315	29.0023	84.0943	21.2655	59.0275	20.6057	16.2081	22.9095	23.2646	13.9159
ENSSSCG00000050680	Novel gene	0	2.56511	2.72052	0.880208	3.09077	0.00199637	0.102443	0	4.70737	0	0.78742	2.34131	11.9104	1.74514	0.934641	2.00822	2.15344	1.14751	0.972306	5.22477	0	1.39362	0	5.77933	1.23273	0.69926	1.7743	0	2.73593	0	0	0	6.9992	10.8759	0	9.74671	0	5.15142	0	6.788	0.930584	1.73949
ENSSSCG00000015494	ZBTB37	zinc finger and BTB domain containing 37 [Source:VGNC Symbol;Acc:VGNC:95071]	308.737	-0.617465	0.19988	-3.08918	0.00200713	0.102587	461.569	347.168	341.03	236.226	415.973	287.172	252.172	419.654	513.099	256.259	339.664	219.741	134.973	603.79	436.202	239.663	252.639	205.865	347.532	275.016	237.698	194.251	299.35	162.156	321.832	165.648	205.433	315.171	230.377	592.958	259.288	268.245	310.551	437.375	220.045
ENSSSCG00000002280	RAB15	RAB15, member RAS oncogene family [Source:VGNC Symbol;Acc:VGNC:98239]	89.4409	-0.883175	0.285991	-3.08813	0.00201422	0.102593	217.479	178.88	53.2104	112.601	124.09	160.128	131.758	107.484	90.3697	87.2142	63.1133	94.3137	49.6353	112.243	37.6276	50.8823	71.0032	41.2963	116.776	48.7932	86.1123	110.349	75.061	70.5757	62.2029	48.9944	65.2553	98.7194	32.7844	120.738	24.04	60.7805	89.941	203.798	32.1805
ENSSSCG00000036224	Novel gene	0	917.87	0.966552	0.313231	3.08575	0.00203039	0.102706	593.708	2197.16	338.612	1064.59	1165.19	737.12	605.562	2515.12	709.905	1349.13	710.312	250.855	1282.68	512.834	1116.29	246.3	1234.3	846.883	1348.87	571.324	918.768	599.168	924.859	447.82	243.403	1096.54	986.08	451.916	1291	367.58	485.092	1892.3	557.464	441.097	2025.63
ENSSSCG00000006287	SELL	selectin L [Source:NCBI gene (formerly Entrezgene);Acc:100127147]	358.533	0.74775	0.242301	3.08603	0.00202845	0.102706	164.256	325.397	394.241	600.801	351.977	484.355	323.723	247.68	200.822	229.341	313.272	189.6	235.985	228.356	185.351	185.093	537.477	351.943	230.056	449.785	305.307	511.618	265.394	276.422	265.038	471.28	395.157	360.509	460.754	338.067	626.756	1179.95	190.912	287.55	384.427
ENSSSCG00000046945	Novel gene	0	23.904	-0.755496	0.244969	-3.08404	0.00204209	0.102944	30.2818	20.5947	29.0238	32.2842	31.9979	9.26362	11.3434	16.8235	43.1767	23.6878	27.5404	33.0584	9.57874	65.7976	39.0212	25.8098	17.338	19.1073	19.5793	26.6145	25.6202	17.3275	25.9139	18.4841	10.8179	23.3307	13.2927	22.6689	15.9492	32.1968	10.3028	17.8289	16.1215	40.9457	13.9159
ENSSSCG00000034853	Novel gene	0	5.31342	-2.23371	0.724932	-3.08127	0.00206122	0.103553	6.42342	0	0	8.66162	4.68262	0	2.6177	0	1.00411	7.53703	2.29503	5.83384	4.35397	5.80567	0	45.7203	0	2.46545	1.39852	1.7743	2.13501	20.9754	0	5.04112	2.70447	8.16574	4.83372	3.65628	0	5.36614	3.43428	4.05203	9.3335	13.9588	1.73949
ENSSSCG00000000767	Novel gene	ATPase H+ transporting V1 subunit E1 [Source:NCBI gene (formerly Entrezgene);Acc:100156112]	664.342	0.374843	0.121764	3.07845	0.00208081	0.104182	550.579	606.073	546.616	566.155	567.378	787.408	802.763	520.595	399.635	700.943	722.934	763.26	803.743	491.547	533.755	754.385	709.206	719.912	432.142	707.945	640.504	682.157	614.785	896.48	608.507	779.245	827.775	478.972	744.294	469.537	853.419	760.161	769.589	561.142	878.441
ENSSSCG00000026761	CCT8	chaperonin containing TCP1 subunit 8 [Source:VGNC Symbol;Acc:VGNC:86386]	1470.52	0.391287	0.127181	3.0766	0.00209374	0.104474	1116.76	1285.7	1470.54	1274.05	1197.19	1895.07	1736.41	1099.14	1126.61	1279.14	1702.91	1706.4	1783.39	1246.28	1404.76	1631.18	1256.59	1829.98	906.94	1605.74	1309.48	1296.83	1419.9	2015.61	1866.09	1427.84	1834.4	924.306	1988.33	1094.69	1868.25	1325.01	1582.45	1085.99	1874.3
ENSSSCG00000021998	Novel gene	solute carrier organic anion transporter family member 1B3 [Source:NCBI gene (formerly Entrezgene);Acc:100620829]	9904.41	-0.698851	0.227443	-3.07265	0.00212168	0.104988	17287.3	14038	11624	6541.1	11795.5	6577.17	7980.51	10010.9	11468.9	7360.44	20597.9	7982.63	7483.61	14827.7	14803	6901.55	5929.59	5229.84	14313.1	8785.44	6785.08	5501.03	13527.1	5767.05	16459.4	4724.46	8080.78	7549.48	6609.16	14695.2	7613.8	4683.34	11926.5	13524.2	7669.4
ENSSSCG00000040931	SLC17A9	solute carrier family 17 member 9 [Source:VGNC Symbol;Acc:VGNC:95780]	415.969	0.681928	0.22194	3.07257	0.00212223	0.104988	309.242	255.963	556.29	374.812	245.057	745.06	441.52	504.706	219.9	437.147	399.335	638.805	572.112	274.802	313.564	478.588	460.695	457.958	195.093	522.531	508.134	535.329	315.435	639.383	311.014	583.267	624.759	185.739	493.538	190.498	309.944	311.196	461.584	168.436	517.497
ENSSSCG00000050056	CCDC201	uncharacterized LOC106506856 [Source:NCBI gene (formerly Entrezgene);Acc:106506856]	420.123	0.975618	0.317572	3.07212	0.00212545	0.104988	174.35	469.56	362.798	411.033	117.846	828.432	947.609	330.863	396.623	188.426	164.095	423.926	417.981	238.033	270.361	543.482	852.864	192.305	174.116	356.634	258.337	392.149	282.372	255.417	332.65	808.408	874.904	297.621	505.057	155.618	899.781	208.274	494.675	294.065	783.639
ENSSSCG00000038192	Novel gene	anosmin 1 [Source:NCBI gene (formerly Entrezgene);Acc:100154011]	2.95708	1.86071	0.606569	3.0676	0.00215784	0.106232	0	2.9421	0	5.51194	1.56087	7.94025	1.74514	2.80392	0	1.07672	2.29503	1.94461	5.22477	1.93522	0	0.737424	2.47685	3.08181	1.39852	1.7743	10.6751	1.82395	0.893584	4.20094	2.70447	4.66614	1.20843	2.92502	8.86065	2.68307	2.57571	9.72488	1.697	0.930584	3.47897
ENSSSCG00000009826	TCTN1	tectonic family member 1 [Source:VGNC Symbol;Acc:VGNC:93839]	95.2622	-0.495655	0.161639	-3.06643	0.00216629	0.106293	149.574	107.681	74.9783	58.2691	104.579	83.3726	122.16	76.6406	97.3985	71.0634	146.882	94.3137	108.849	118.049	108.702	116.513	65.2238	71.4981	95.0993	104.684	123.119	73.87	130.463	56.2926	135.224	72.3251	65.2553	114.807	60.2524	107.323	75.5542	74.5574	112.002	95.8502	61.7518
ENSSSCG00000028875	HAVCR2	hepatitis A virus cellular receptor 2 [Source:NCBI gene (formerly Entrezgene);Acc:100522045]	60.4159	1.63865	0.53546	3.06027	0.0022114	0.108146	52.305	22.9484	62.885	31.4968	7.02394	107.193	65.4426	20.5621	14.0575	34.455	25.2453	34.0307	79.2423	32.8988	18.117	29.497	342.632	19.7236	18.88	24.8402	37.0069	37.391	22.3396	36.9682	10.8179	173.814	68.8806	26.3252	129.365	40.246	321.964	67.2637	26.3035	29.7787	42.6174
ENSSSCG00000003302	Novel gene	transmembrane protein 86B [Source:VGNC Symbol;Acc:VGNC:94211]	445.516	-0.877268	0.286921	-3.05752	0.00223175	0.108594	978.195	537.817	208.004	195.28	725.026	288.496	360.371	859.87	265.085	845.224	657.526	233.353	387.504	268.996	741.404	199.842	140.355	280.445	836.314	388.571	381.456	546.273	495.939	210.047	513.85	267.136	277.939	516.997	411.134	552.712	177.724	342.802	297.823	888.708	314.847
ENSSSCG00000009186	METAP1	methionyl aminopeptidase 1 [Source:VGNC Symbol;Acc:VGNC:90151]	161.036	0.464783	0.152037	3.05704	0.00223532	0.108594	145.903	125.922	261.215	151.185	146.722	194.536	183.239	148.608	147.604	76.447	195.078	222.658	192.446	150.948	82.2233	150.435	146.96	192.305	114.679	204.931	180.765	154.124	121.527	193.243	154.155	165.648	181.265	111.882	220.63	155.618	218.077	121.561	184.124	99.5725	140.029
ENSSSCG00000041310	Novel gene	0	29.4468	0.654071	0.21422	3.05327	0.00226361	0.109606	26.6113	24.1253	43.5358	27.5597	12.487	30.4376	24.4319	23.366	23.0945	38.7618	25.2453	45.6984	34.8318	9.67612	29.2659	21.3853	38.8041	49.309	19.5793	18.6301	29.8902	26.4473	20.5524	43.6897	21.6358	36.1626	36.2529	16.0876	38.1008	26.8307	27.4742	36.4683	52.607	17.6811	33.92
ENSSSCG00000016083	PLCL1	phospholipase C like 1 [Source:NCBI gene (formerly Entrezgene);Acc:100521161]	29.1481	-0.951927	0.311886	-3.05216	0.00227198	0.109651	48.6345	20.5947	31.4425	15.7484	23.4131	42.348	20.9416	13.085	39.1602	13.9973	56.2282	35.9753	25.253	59.992	48.7765	56.0442	14.0355	9.86181	30.7674	34.5988	30.6019	20.9754	18.7653	21.0047	83.8387	6.9992	24.1686	29.2502	15.9492	24.1476	14.5957	35.6579	11.879	35.3622	6.0882
ENSSSCG00000010537	GOT1	glutamic-oxaloacetic transaminase 1 [Source:VGNC Symbol;Acc:VGNC:88561]	4051.88	0.752008	0.246837	3.04657	0.00231466	0.11069	2592.31	4653.82	3069.27	3975.68	4197.19	5316	4797.38	4213.36	1985.12	7113.88	2710.43	4224.67	3753.12	896.009	2164.29	4226.92	7240.67	3459.03	2299.86	2294.17	2424.67	3518.4	2697.73	5455.34	3899.85	3784.24	8430.01	3059.57	5363.35	2202.8	4730.72	3755.42	7387.89	3705.59	6216.93
ENSSSCG00000012492	DRP2	dystrophin related protein 2 [Source:VGNC Symbol;Acc:VGNC:87451]	10.4887	-1.21734	0.399603	-3.04639	0.00231608	0.11069	15.5997	7.64947	7.25596	15.7484	25.7544	0	9.59825	5.60785	6.02465	11.8439	4.59006	9.72306	8.70794	15.4818	11.1489	9.58651	4.95371	6.16363	9.78963	8.87149	22.7735	14.5916	5.3615	3.36075	5.40895	9.33227	4.83372	40.9503	3.54426	16.0984	6.00999	10.5353	13.576	14.8893	1.73949
ENSSSCG00000001045	ELOVL2	ELOVL fatty acid elongase 2 [Source:VGNC Symbol;Acc:VGNC:87658]	630.736	1.33249	0.437223	3.04762	0.00230658	0.11069	87.175	1805.86	730.433	92.1281	343.392	619.339	1232.94	323.386	1277.23	212.113	936.372	644.639	1393.27	979.224	178.383	379.036	241.08	608.35	97.8963	558.904	505.999	174.187	1195.61	408.331	1098.02	284.634	651.344	165.995	1083.66	402.46	606.15	864.704	935.047	306.162	652.307
ENSSSCG00000022507	POLR2H	RNA polymerase II subunit H [Source:VGNC Symbol;Acc:VGNC:91652]	370.422	0.421084	0.138301	3.04468	0.00232925	0.110716	324.842	350.11	430.52	311.031	334.027	400.982	470.314	414.981	214.879	403.769	322.452	416.147	455.426	201.263	282.904	411.483	401.25	465.97	280.403	367.28	378.609	392.149	317.222	560.405	335.355	397.788	393.948	272.758	419.109	220.012	391.508	294.178	526.07	309.885	495.754
ENSSSCG00000009178	H2AFZ	H2A histone family, member Z [Source:NCBI gene (formerly Entrezgene);Acc:100141311]	409.862	0.46143	0.151568	3.04437	0.00233165	0.110716	287.219	359.525	442.614	364.575	357.44	300.406	386.548	382.268	242.994	483.446	374.09	433.649	440.622	263.191	398.574	415.907	430.147	549.796	276.907	430.267	375.051	338.343	380.667	820.023	375.922	401.288	422.951	325.409	404.045	292.455	394.084	688.845	392.007	395.498	718.408
ENSSSCG00000013282	ACCS	1-aminocyclopropane-1-carboxylate synthase homolog (inactive) [Source:NCBI gene (formerly Entrezgene);Acc:106504160]	153.159	0.424264	0.139873	3.0332	0.00241974	0.114162	152.327	180.645	162.05	137.011	142.82	169.392	168.406	189.732	94.3862	227.187	115.899	141.957	159.355	100.632	108.702	103.977	143.658	131.902	128.664	199.609	125.966	208.842	133.144	157.955	124.406	194.811	190.932	115.538	187.846	144.886	138.23	177.479	126.426	120.976	254.835
ENSSSCG00000035757	SSBP2	single stranded DNA binding protein 2 [Source:VGNC Symbol;Acc:VGNC:93480]	54.4147	-0.46072	0.151854	-3.03396	0.00241363	0.114162	60.5637	70.0221	29.0238	42.5207	56.1915	70.1388	42.7558	36.451	57.2342	36.6084	50.4907	49.5876	54.8601	67.7329	66.8936	48.67	49.5371	45.6109	73.4223	57.6647	78.9956	61.1023	61.6573	45.3701	48.6805	43.1618	50.7541	79.7068	53.1639	77.809	40.3528	51.866	28.849	74.4467	42.6174
ENSSSCG00000022945	UCHL1	ubiquitin C-terminal hydrolase L1 [Source:VGNC Symbol;Acc:VGNC:94680]	5.01329	1.90785	0.62965	3.03001	0.00244542	0.114726	1.83526	1.17684	7.25596	2.36226	4.68262	19.8506	7.85311	7.47713	3.01232	2.15344	5.73757	1.94461	4.35397	1.93522	1.39362	7.37424	1.65124	35.7491	0.69926	0.887149	9.25173	0.911975	1.78717	9.24206	2.70447	2.33307	6.04215	1.46251	5.31639	0	5.15142	4.05203	2.5455	0.930584	4.34872
ENSSSCG00000033009	GCNT2	N-acetyllactosaminide beta-1,6-N-acetylglucosaminyl-transferase [Source:NCBI gene (formerly Entrezgene);Acc:100152566]	324.638	0.455702	0.150455	3.02882	0.00245507	0.114726	232.161	393.654	515.173	387.411	228.668	369.221	342.919	391.615	412.689	259.489	317.862	236.27	213.345	373.498	248.064	246.3	428.496	287.225	256.628	264.37	270.435	259.001	282.372	378.925	243.403	321.963	453.162	291.04	427.969	316.602	564.08	256.899	319.036	254.049	318.326
ENSSSCG00000000406	PTGES3	prostaglandin E synthase 3 [Source:VGNC Symbol;Acc:VGNC:91952]	1192.71	0.289656	0.0956223	3.02916	0.00245232	0.114726	1080.05	1151.54	1702.73	1323.65	1093.39	1107.66	1113.4	1101.01	940.849	1053.03	1078.66	1342.75	1312.29	1246.28	1066.12	1102.45	1185.59	1192.66	906.24	1343.14	1109.5	1148.18	909.668	1451.84	1633.5	1335.68	1332.9	887.012	1275.05	1239.58	1362.55	940.071	1155.66	1019.92	1500.31
ENSSSCG00000013119	STX3	syntaxin 3 [Source:VGNC Symbol;Acc:VGNC:93591]	25.7487	0.585203	0.193424	3.02549	0.00248227	0.115265	11.9292	18.241	29.0238	24.41	14.0479	29.1142	27.0496	23.366	22.0904	24.7645	19.5078	16.5292	33.0902	23.2227	23.6915	28.7595	23.9429	53.0072	16.7822	23.0659	30.6019	20.0635	24.1268	27.7262	21.6358	45.4948	20.5433	32.1752	33.6705	10.7323	32.6257	42.1411	19.5155	22.334	32.1805
ENSSSCG00000012693	Novel gene	cancer/testis antigen 55 [Source:NCBI gene (formerly Entrezgene);Acc:100521652]	18.8355	0.60009	0.198312	3.02598	0.00247827	0.115265	17.435	24.1253	14.5119	19.6855	23.4131	15.8805	18.3239	28.9739	11.0452	23.6878	19.5078	12.64	19.1575	27.0931	16.7234	11.7988	15.6867	19.7236	14.6845	15.9687	14.9451	11.8557	18.7653	21.8449	27.0447	23.3307	16.918	10.2376	24.8098	13.4153	14.5957	18.6393	20.364	16.7505	35.6595
ENSSSCG00000014880	AQP11	aquaporin 11 [Source:VGNC Symbol;Acc:VGNC:85430]	125.373	-0.62414	0.206736	-3.01902	0.00253597	0.1158	164.256	121.803	48.3731	80.3168	158.429	89.9895	108.198	115.896	136.559	148.587	164.095	115.704	168.063	96.7612	118.457	124.625	39.6297	63.4854	165.025	171.22	130.948	203.37	166.207	94.101	216.358	86.3235	113.593	144.057	101.897	104.64	78.1299	128.044	91.638	220.548	108.718
ENSSSCG00000008642	ASAP2	ArfGAP with SH3 domain, ankyrin repeat and PH domain 2 [Source:VGNC Symbol;Acc:VGNC:85558]	197.667	-0.316335	0.104802	-3.01842	0.002541	0.1158	206.467	200.651	227.353	184.256	174.038	162.775	168.406	200.013	238.978	172.275	179.012	222.658	154.131	191.587	195.106	266.21	206.405	168.883	248.237	156.138	238.41	195.163	189.44	176.439	248.812	144.65	181.265	230.345	170.124	238.793	252.42	190.446	200.246	211.243	126.983
ENSSSCG00000006061	Novel gene	zinc finger protein 706 [Source:VGNC Symbol;Acc:VGNC:98908]	494.229	0.31622	0.104745	3.01896	0.00253646	0.1158	528.556	530.167	459.544	438.593	472.945	518.763	508.707	521.53	331.356	620.19	439.498	506.572	606.944	390.915	445.957	390.835	444.183	445.63	430.744	571.324	446.218	564.513	419.091	633.501	478.692	712.752	530.501	345.884	576.828	364.897	529.738	576.199	461.584	460.639	594.035
ENSSSCG00000032134	Novel gene	GSK3B interacting protein [Source:NCBI gene (formerly Entrezgene);Acc:100154584]	150.347	0.357978	0.11846	3.02193	0.00251165	0.1158	152.327	185.353	145.119	125.2	135.016	108.517	167.533	184.124	103.423	130.283	148.029	148.763	150.647	137.401	135.181	156.334	213.835	199.702	126.566	153.477	108.886	113.085	140.293	166.357	151.451	144.65	165.555	113.345	133.796	147.569	139.088	172.617	233.337	133.074	192.213
ENSSSCG00000036589	BEGAIN	brain enriched guanylate kinase associated [Source:VGNC Symbol;Acc:VGNC:85799]	5.71658	-1.28677	0.426169	-3.01939	0.00253286	0.1158	4.58816	5.29579	9.67461	2.36226	8.58481	1.32337	3.49027	1.86928	6.02465	4.30687	2.29503	4.86153	7.83715	1.93522	25.0851	2.9497	4.12809	0	8.39112	3.5486	1.42334	9.11975	16.9781	6.7215	2.70447	9.33227	2.41686	5.85004	2.65819	13.4153	5.15142	2.43122	3.394	5.5835	4.34872
ENSSSCG00000040513	AQP3	aquaporin 3 [Source:VGNC Symbol;Acc:VGNC:96671]	24.5559	0.870263	0.288157	3.0201	0.00252692	0.1158	7.34105	21.1831	12.0933	14.961	33.5588	27.7909	41.8833	24.3007	21.0863	26.9179	20.6553	11.6677	45.2813	59.992	16.7234	14.7485	27.2454	27.12	17.4815	36.3731	29.8902	9.11975	29.4883	16.8037	8.11342	20.9976	21.7518	19.7439	15.9492	24.1476	32.6257	54.2972	17.8185	11.167	39.1384
ENSSSCG00000012202	Novel gene	glycerol kinase [Source:NCBI gene (formerly Entrezgene);Acc:100233182]	1567.85	0.546869	0.181404	3.01465	0.00257274	0.116885	1259.91	1090.93	2259.02	1666.18	920.136	1388.22	1758.22	1043.99	1509.17	1032.57	1515.87	1897.94	1510.83	1124.37	1347.63	1750.65	2056.61	1531.66	930.715	1279.27	1088.86	1109.87	1410.97	1874.46	2106.79	2303.9	2580	897.981	2453.51	1510.57	2011.63	1053.53	2397.01	1052.49	2149.14
ENSSSCG00000023585	SERINC2	serine incorporator 2 [Source:VGNC Symbol;Acc:VGNC:92729]	305.116	0.403535	0.133968	3.01217	0.00259388	0.117483	306.489	285.384	297.494	278.747	279.397	269.968	259.153	402.83	341.397	398.386	285.731	302.387	414.498	243.838	144.936	284.646	271.628	310.031	288.095	312.277	303.172	256.265	306.499	515.035	346.173	285.801	406.033	223.764	365.059	195.864	248.985	260.14	341.097	251.258	396.603
ENSSSCG00000002290	PLEK2	pleckstrin 2 [Source:VGNC Symbol;Acc:VGNC:91532]	167.531	0.705053	0.234249	3.00985	0.00261376	0.11802	130.304	145.928	171.724	151.972	79.6046	217.033	252.172	138.327	77.3163	131.36	92.9487	185.71	205.508	89.0203	171.415	162.971	243.557	226.822	73.4223	244.853	162.973	144.092	129.57	357.08	86.5432	186.645	225.977	83.3631	308.35	101.957	159.694	113.457	263.035	134.935	213.957
ENSSSCG00000011695	AGTR1	angiotensin II receptor type 1 [Source:VGNC Symbol;Acc:VGNC:85191]	1238.82	0.383794	0.127572	3.00845	0.00262585	0.118203	1203.93	1276.87	921.507	1607.91	1016.91	876.074	1506.05	1408.5	817.344	1127.32	898.504	1433.18	1399.37	1122.43	820.84	1169.55	1775.08	972.621	1121.61	1320.08	1082.45	1254.88	1096.43	1447.64	1192.67	1630.81	1624.13	1028.14	1756.18	909.56	1608.96	1429.56	1163.29	1202.31	1135.88
ENSSSCG00000001074	KDM1B	lysine demethylase 1B [Source:VGNC Symbol;Acc:VGNC:89409]	190.495	-0.421429	0.14045	-3.00056	0.0026948	0.120937	180.773	254.786	205.586	179.532	187.305	173.362	178.004	161.693	255.044	125.976	189.34	214.88	212.474	288.348	158.872	192.468	166.775	142.38	319.562	141.944	149.451	250.793	206.418	162.156	213.653	159.815	134.136	239.12	124.935	217.329	137.371	146.684	179.033	237.299	180.037
ENSSSCG00000030415	DPP3	dipeptidyl peptidase 3 [Source:VGNC Symbol;Acc:VGNC:87420]	293.558	0.69367	0.231347	2.9984	0.00271401	0.121061	316.583	157.697	261.215	211.816	213.059	403.629	280.967	314.974	130.534	323.015	266.223	403.507	374.442	94.826	200.681	286.858	321.991	560.274	187.402	276.791	333.774	279.976	199.269	588.131	251.516	369.791	422.951	144.057	373.033	158.301	286.762	243.122	464.129	134.004	439.22
ENSSSCG00000031435	MRPS14	mitochondrial ribosomal protein S14 [Source:VGNC Symbol;Acc:VGNC:90383]	167.562	0.279116	0.0930761	2.99879	0.00271051	0.121061	152.327	150.636	154.794	153.547	163.111	195.859	153.572	167.301	133.546	208.883	190.487	161.403	174.159	139.336	161.659	151.909	156.042	174.431	134.957	180.091	169.378	171.451	151.016	189.882	202.836	173.814	209.059	125.045	195.82	104.64	171.714	172.617	161.215	162.852	245.268
ENSSSCG00000024860	Novel gene	sodium/glucose cotransporter 1-like [Source:NCBI gene (formerly Entrezgene);Acc:102159834]	32.1227	-1.36106	0.454971	-2.99153	0.00277584	0.122887	41.2934	43.5431	2.41865	54.332	60.8741	43.6714	14.8337	34.5817	60.2465	1.07672	96.3913	63.1999	11.3203	30.9636	76.6489	24.335	13.2099	0.616363	16.7822	31.9374	41.9886	15.5036	9.82942	54.6122	10.8179	5.83267	20.5433	18.2814	20.3795	59.0275	21.4642	12.9665	20.364	79.0996	11.3067
ENSSSCG00000008113	MRPS5	mitochondrial ribosomal protein S5 [Source:VGNC Symbol;Acc:VGNC:90398]	294.104	0.369434	0.123512	2.99107	0.00277999	0.122887	269.784	331.281	312.006	290.558	257.544	337.46	406.617	262.634	194.797	269.179	322.452	289.747	373.571	245.774	241.096	334.791	244.383	365.503	246.139	294.534	262.607	264.473	167.1	399.089	297.492	278.802	291.232	209.139	400.501	300.504	320.247	247.984	347.885	241.021	375.729
ENSSSCG00000033394	VWA3B	von Willebrand factor A domain containing 3B [Source:VGNC Symbol;Acc:VGNC:94883]	240.108	-0.560359	0.18724	-2.99273	0.00276498	0.122887	368.888	210.655	229.772	133.074	167.794	209.093	303.654	253.288	271.109	189.502	223.765	189.6	296.07	292.219	433.414	232.289	158.519	103.549	274.809	322.922	213.501	216.138	240.374	178.12	283.97	160.982	164.347	230.345	338.477	477.586	215.501	183.962	182.427	307.093	146.987
ENSSSCG00000023014	Novel gene	CD300 molecule like family member g [Source:VGNC Symbol;Acc:VGNC:86408]	31.869	0.678478	0.227258	2.9855	0.00283119	0.124776	19.2703	21.1831	24.1865	19.6855	35.9001	46.3181	36.6479	23.366	40.1643	44.1454	21.8028	45.6984	48.7645	25.1579	27.8723	30.9718	36.3272	24.0382	23.0756	23.0659	27.7552	20.0635	25.0203	28.5664	18.9313	37.3291	42.2951	32.9065	39.8729	5.36614	56.6656	52.6764	44.122	14.8893	51.3149
ENSSSCG00000028446	PCBP4	poly(rC) binding protein 4 [Source:NCBI gene (formerly Entrezgene);Acc:100620941]	320.868	-0.490459	0.164591	-2.97986	0.00288383	0.124853	409.264	333.635	186.236	307.881	518.21	260.705	242.574	474.798	354.45	440.378	414.253	251.827	274.3	191.587	326.106	317.83	254.29	214.494	434.24	356.634	278.975	343.815	357.433	217.609	484.101	197.144	236.852	396.34	264.047	254.892	273.025	244.743	364.855	473.667	279.188
ENSSSCG00000001683	POLH	DNA polymerase eta [Source:VGNC Symbol;Acc:VGNC:91635]	190.027	-0.598175	0.200566	-2.98244	0.00285961	0.124853	286.301	174.173	164.468	126.775	231.009	166.745	157.062	233.66	172.707	199.193	161.8	216.824	198.541	255.45	248.064	136.423	94.9461	104.782	346.833	243.079	130.948	210.666	226.077	141.151	311.014	123.653	89.4239	179.889	246.326	260.258	93.5841	145.063	123.032	260.564	190.474
ENSSSCG00000030165	MAFF	MAF bZIP transcription factor F [Source:VGNC Symbol;Acc:VGNC:89947]	28.7336	0.769726	0.258155	2.98164	0.00286712	0.124853	18.3526	26.4789	14.5119	36.2213	21.8522	64.8453	28.7948	28.9739	22.0904	35.5317	29.8354	23.3353	29.607	29.0284	12.5425	15.4859	56.142	30.8181	24.4741	15.9687	33.4486	28.2712	17.8717	34.4477	18.9313	50.161	53.171	36.5628	18.6074	2.68307	42.9285	38.8995	23.758	15.8199	25.2226
ENSSSCG00000040707	Novel gene	RAS and EF-hand domain containing [Source:VGNC Symbol;Acc:VGNC:96130]	19.8386	1.53746	0.515556	2.98214	0.00286239	0.124853	20.1879	18.8295	79.8156	41.7333	8.58481	19.8506	1.74514	35.5164	17.0698	2.15344	9.18012	24.3077	21.7699	11.6113	8.36169	15.4859	48.7115	69.649	9.78963	9.75864	19.2151	11.8557	5.3615	52.0916	10.8179	1.16653	16.918	7.31255	32.7844	2.68307	18.03	18.6393	16.97	4.65292	1.73949
ENSSSCG00000010981	NUDT2	nudix hydrolase 2 [Source:VGNC Symbol;Acc:VGNC:96457]	142.832	0.477007	0.160048	2.9804	0.00287868	0.124853	123.88	156.52	111.258	130.712	159.99	116.457	138.738	141.131	81.3328	188.426	167.537	132.234	165.451	96.7612	158.872	122.412	111.458	156.556	86.0089	212.916	110.309	150.476	117.059	175.599	137.928	145.817	223.56	111.151	162.15	64.3937	151.108	154.788	183.276	102.364	250.486
ENSSSCG00000025589	SMIM26	small integral membrane protein 26 [Source:HGNC Symbol;Acc:HGNC:43430]	96.2457	0.405675	0.136095	2.98082	0.00287474	0.124853	76.1634	102.385	96.7461	68.5055	80.385	89.9895	96.8551	104.68	54.2218	134.59	86.0636	72.923	113.203	52.2511	100.34	87.0161	82.5618	109.713	79.7156	107.345	90.3823	87.5496	86.6776	112.585	91.9521	87.4901	118.426	76.0505	132.91	77.809	145.098	103.732	110.305	89.3361	162.642
ENSSSCG00000011186	COL6A5	collagen type VI alpha 5 chain [Source:VGNC Symbol;Acc:VGNC:86879]	326.883	-1.07175	0.360827	-2.97025	0.00297559	0.127313	448.722	330.692	309.588	158.271	313.736	111.163	147.464	296.281	550.251	419.92	193.93	105.981	374.442	468.324	586.712	221.227	366.574	216.343	776.877	225.336	703.843	476.963	167.1	170.558	83.8387	198.311	146.22	779.518	113.416	576.86	81.5641	500.021	197.7	564.865	58.2728
ENSSSCG00000028192	DNAJC28	DnaJ heat shock protein family (Hsp40) member C28 [Source:NCBI gene (formerly Entrezgene);Acc:100620748]	67.1459	-0.565995	0.190641	-2.96891	0.00298854	0.127313	92.6808	86.4979	79.8156	62.2062	93.6525	23.8207	54.9718	60.7517	97.3985	59.2195	59.6708	64.1722	57.4724	77.409	72.468	91.4406	46.2346	65.9508	99.2949	74.5205	57.6454	58.3664	83.9969	59.6533	108.179	44.3283	36.2529	65.0817	53.1639	75.1259	31.7671	35.6579	94.1835	80.9608	46.0964
ENSSSCG00000003701	SNRPD1	small nuclear ribonucleoprotein D1 polypeptide [Source:VGNC Symbol;Acc:VGNC:98617]	173.685	0.40423	0.136254	2.96673	0.00300984	0.127313	155.08	159.462	140.282	137.011	146.722	202.476	173.641	158.889	90.3697	203.5	185.897	175.015	201.154	110.308	182.564	170.345	179.985	201.551	111.182	203.157	146.604	180.571	142.973	243.654	154.155	207.643	236.852	128.701	188.732	142.203	218.077	217.999	181.579	128.421	272.23
ENSSSCG00000026269	RAB29	RAB29, member RAS oncogene family [Source:VGNC Symbol;Acc:VGNC:98251]	127.224	-0.398403	0.134257	-2.96747	0.00300265	0.127313	144.986	139.456	84.6529	117.326	174.818	115.134	143.974	122.438	137.563	113.055	114.751	114.732	127.136	141.271	132.393	144.535	97.4229	102.933	132.859	191.624	91.8056	152.3	155.484	98.3019	94.6566	72.3251	84.5902	165.995	126.707	158.301	118.483	123.182	95.032	172.158	150.466
ENSSSCG00000021579	Novel gene	N-acetyltransferase 8 (putative) [Source:NCBI gene (formerly Entrezgene);Acc:100516363]	546.039	-0.818595	0.275903	-2.96697	0.0030075	0.127313	724.011	303.037	263.633	333.866	682.883	385.102	489.511	547.7	534.186	661.105	898.504	349.058	810.71	574.762	2024.92	425.494	173.38	391.39	560.806	1061.03	397.824	435.924	650.529	257.938	616.62	276.469	273.105	436.559	696.447	662.718	337.418	320.921	401.34	679.326	473.14
ENSSSCG00000043207	Novel gene	0	5.03186	1.27254	0.428559	2.96936	0.00298424	0.127313	3.67053	8.23789	7.25596	1.57484	3.90219	6.61687	3.49027	10.2811	1.00411	9.69046	4.59006	2.91692	4.35397	7.7409	5.57446	2.21227	12.3843	1.84909	3.4963	7.98434	2.13501	4.55988	1.78717	5.04112	2.70447	5.83267	9.66745	0.731255	8.86065	0	3.43428	3.24163	3.394	3.72234	12.1764
ENSSSCG00000025689	DVL2	dishevelled segment polarity protein 2 [Source:VGNC Symbol;Acc:VGNC:87491]	104.996	-0.426327	0.143542	-2.97005	0.00297747	0.127313	150.492	77.6715	104.002	82.6791	95.2134	128.367	84.6391	151.412	128.526	122.746	99.8338	91.3968	95.7874	89.0203	146.33	95.1277	77.6081	114.644	165.025	150.815	96.0757	94.8454	113.485	99.9823	73.0208	90.9897	58.0047	114.807	96.581	120.738	91.867	78.6094	81.456	119.115	93.9323
ENSSSCG00000002535	HSP90AA1	heat shock protein 90 alpha family class A member 1 [Source:NCBI gene (formerly Entrezgene);Acc:397028]	9099.72	0.462135	0.155595	2.97012	0.00297685	0.127313	7519.99	8137.27	11921.5	9460.85	6902.19	13966.9	8072.13	7841.64	6096.95	9783.06	8229.98	10271.4	12398.4	6601.05	8749.12	7033.55	8916.68	9017.39	5003.9	8534.38	7321.68	8817.89	5995.05	14076.5	12840.8	12977.7	12342.9	5623.35	10359.9	9959.55	10316.6	6448.4	9904.54	6582.95	10463.9
ENSSSCG00000035863	PLIN2	perilipin 2 [Source:VGNC Symbol;Acc:VGNC:91558]	975.113	1.25712	0.424615	2.9606	0.00307041	0.128006	202.797	366.586	1354.45	520.485	375.39	950.183	2253.84	190.667	494.021	327.322	1117.68	1151.21	353.543	801.183	299.627	1639.29	1381.26	3714.2	241.245	504.788	599.939	945.718	621.041	1963.52	430.011	1397.51	1595.13	425.59	1059.73	354.165	1598.66	1245.59	1867.55	310.815	1474.21
ENSSSCG00000011893	COX17	cytochrome c oxidase copper chaperone COX17 [Source:VGNC Symbol;Acc:VGNC:86921]	351.195	0.513605	0.173578	2.95893	0.00308709	0.128006	291.807	264.201	333.774	303.157	349.636	449.947	376.077	312.17	212.871	591.118	290.321	364.615	390.987	195.458	365.127	300.869	324.468	388.309	230.056	311.389	300.325	371.174	313.648	519.236	235.289	449.116	477.33	258.133	472.272	185.132	330.549	444.913	306.308	281.036	701.013
ENSSSCG00000015926	ABCB11	ATP binding cassette subfamily B member 11 [Source:VGNC Symbol;Acc:VGNC:97853]	3251.63	-0.649412	0.219274	-2.96164	0.00306005	0.128006	5359.89	4337.25	3831.15	2451.24	3927.94	2425.75	2828.87	4074.1	4279.51	2277.26	4726.61	2763.29	2540.98	5975.97	3433.87	1977.77	2116.88	1704.86	6009.44	2877.02	2881.56	2329.18	3202.6	2488.64	5730.78	2028.6	1979.41	3039.83	2776.04	5183.69	1841.63	1895.54	2777.99	4219.27	1512.48
ENSSSCG00000008618	MYCN	MYCN proto-oncogene, bHLH transcription factor [Source:VGNC Symbol;Acc:VGNC:90504]	5.0096	-1.18132	0.398756	-2.96252	0.00305137	0.128006	11.9292	2.9421	0	1.57484	3.12175	3.97012	6.10798	0.934641	7.02876	8.61374	2.29503	4.86153	8.70794	3.87045	8.36169	2.9497	11.5587	1.84909	10.4889	3.5486	4.9817	9.11975	8.04225	0.840187	5.40895	3.4996	3.62529	5.85004	1.77213	8.04921	0.85857	4.05203	2.5455	10.2364	1.73949
ENSSSCG00000047793	Novel gene	0	20.9679	0.679951	0.229737	2.9597	0.00307942	0.128006	15.5997	17.6526	16.9306	21.2603	28.0957	26.4675	20.9416	21.4967	15.0616	26.9179	12.6227	13.6123	19.1575	5.80567	11.1489	14.0111	23.9429	17.8745	16.7822	33.7117	16.3684	13.6796	17.8717	19.3243	16.2268	33.8295	31.4192	16.0876	23.9237	16.0984	41.2114	49.4348	16.97	22.334	20.0041
ENSSSCG00000017167	CYTH1	cytohesin 1 [Source:VGNC Symbol;Acc:VGNC:87135]	155.383	0.303198	0.102371	2.96175	0.00305898	0.128006	151.409	127.687	162.05	162.996	149.064	211.74	150.082	157.02	152.624	167.968	130.817	157.514	161.968	102.567	128.213	143.798	194.02	161.487	115.378	188.963	138.064	154.124	137.612	167.197	129.815	171.481	210.267	144.789	163.036	126.104	188.027	198.55	173.094	115.392	143.508
ENSSSCG00000037775	Novel gene	0	3321.27	0.719386	0.24303	2.96008	0.00307562	0.128006	1821.5	2936.22	2428.33	2930.78	2594.95	3226.39	2949.28	6002.27	2528.34	5441.73	3332.38	1103.57	3430.06	2935.74	5368.21	2086.17	5761.99	4814.41	1497.81	2033.35	1981.29	4338.27	2303.66	2084.5	2239.3	5721.85	3482.7	2331.97	4915	2240.36	4740.16	7035.14	1598.57	2210.14	3798.17
ENSSSCG00000021482	PLAAT5	phospholipase A and acyltransferase 5 [Source:NCBI gene (formerly Entrezgene);Acc:100627034]	2.36997	-3.38359	1.14449	-2.95642	0.00311237	0.128691	0.917632	0	0	0.78742	0	0	1.74514	0	0	0	0	0	4.35397	0	37.6276	5.89939	0	0	0	0	0.711672	0	0	0	0	1.16653	0	4.38753	1.77213	13.4153	0.85857	0	0	9.30584	0
ENSSSCG00000037065	EMP2	epithelial membrane protein 2 [Source:VGNC Symbol;Acc:VGNC:87689]	270.596	-0.410303	0.138836	-2.9553	0.00312361	0.128794	347.782	288.915	280.564	285.833	242.716	289.819	271.369	246.745	294.204	203.5	220.323	227.52	262.98	460.583	264.787	274.322	243.557	232.985	399.277	341.552	297.479	343.815	285.053	201.645	210.949	246.139	166.763	333.452	231.263	311.236	236.965	302.282	224.852	272.661	126.983
ENSSSCG00000009120	ZGRF1	zinc finger GRF-type containing 1 [Source:NCBI gene (formerly Entrezgene);Acc:102167653]	8.16138	1.27283	0.431008	2.95316	0.00314542	0.129331	0.917632	5.88421	43.5358	4.72452	6.2435	1.32337	9.59825	7.47713	14.0575	2.15344	3.44254	7.77845	12.1911	11.6113	4.18085	7.37424	9.0818	13.56	5.59408	5.3229	7.11672	2.73593	2.68075	21.0047	5.40895	4.66614	8.45902	5.11879	3.54426	10.7323	8.5857	12.1561	7.6365	2.79175	6.95795
ENSSSCG00000005212	PLGRKT	plasminogen receptor with a C-terminal lysine [Source:VGNC Symbol;Acc:VGNC:91556]	349.976	0.48999	0.165991	2.95191	0.00315817	0.129355	331.265	307.156	328.937	286.621	311.394	322.903	404.872	319.647	187.768	446.838	329.337	348.086	409.273	152.883	284.298	335.528	491.243	390.158	253.831	275.903	288.227	372.086	278.798	570.487	229.88	414.12	558.295	242.777	398.729	236.11	429.285	332.267	425.098	347.108	607.951
ENSSSCG00000032911	DUSP8	dual specificity phosphatase 8 [Source:VGNC Symbol;Acc:VGNC:87489]	34.1615	1.02507	0.347318	2.95138	0.00316358	0.129355	15.5997	11.7684	50.7917	79.5294	8.58481	37.0545	28.7948	18.6928	21.0863	20.4576	34.4254	39.8646	34.8318	15.4818	18.117	36.1338	64.3982	70.2654	11.8874	26.6145	25.6202	22.7994	20.5524	82.3384	18.9313	60.6598	74.9227	27.7877	34.5565	21.4646	56.6656	19.4498	47.516	9.30584	28.7015
ENSSSCG00000033099	ASPRV1	aspartic peptidase retroviral like 1 [Source:VGNC Symbol;Acc:VGNC:85587]	11.0725	-0.919352	0.311711	-2.94937	0.00318421	0.129838	9.17632	13.5337	14.5119	10.2365	13.2674	13.2337	9.59825	9.34641	24.0986	8.61374	11.4751	10.6954	3.48318	5.80567	18.117	10.3239	17.338	1.23273	11.8874	12.4201	9.25173	14.5916	18.7653	5.04112	10.8179	5.83267	6.04215	21.9377	5.31639	18.7815	13.7371	8.91447	10.182	5.5835	4.34872
ENSSSCG00000006808	SLC16A4	solute carrier family 16 member 4 [Source:VGNC Symbol;Acc:VGNC:92944]	13.6694	-1.37404	0.466831	-2.94334	0.0032469	0.13023	2.75289	13.5337	31.4425	13.3861	10.9261	6.61687	13.9611	18.6928	44.1808	6.46031	6.88509	2.91692	3.48318	17.417	32.0532	11.7988	18.1636	3.08181	18.1807	5.3229	5.69337	10.0317	5.3615	5.88131	21.6358	6.9992	4.83372	15.3564	4.43032	72.4429	6.00999	4.86244	5.091	24.1952	4.34872
ENSSSCG00000002406	AHSA1	activator of HSP90 ATPase activity 1 [Source:VGNC Symbol;Acc:VGNC:85194]	890.912	0.410849	0.13953	2.94452	0.00323459	0.13023	762.552	754.355	863.459	766.947	827.264	1337.93	852.499	840.243	587.403	1103.64	830.801	998.558	1126.81	549.604	795.755	821.491	865.248	923.312	543.325	1003.37	724.482	960.31	815.842	1188.02	905.999	1080.21	1201.18	611.329	1180.24	673.45	1061.19	710.726	856.985	698.869	1358.54
ENSSSCG00000000981	CRELD2	cysteine rich with EGF like domains 2 [Source:VGNC Symbol;Acc:VGNC:97942]	354.475	0.89857	0.304935	2.94676	0.00321125	0.13023	338.606	171.819	365.217	579.541	122.529	678.891	328.086	428.066	119.489	502.827	338.517	555.187	470.229	85.1499	202.074	320.042	260.895	292.156	201.387	277.678	476.108	401.269	183.185	504.112	221.767	827.073	714.183	128.701	507.715	185.132	361.458	355.768	299.52	125.629	476.619
ENSSSCG00000034265	DESI1	desumoylating isopeptidase 1 [Source:VGNC Symbol;Acc:VGNC:87263]	690.659	0.442395	0.150289	2.94363	0.00324387	0.13023	529.473	497.216	781.225	648.834	427.68	944.889	720.741	770.144	627.568	490.983	907.684	1012.17	902.143	640.559	493.34	731.525	617.562	1135.34	422.353	616.569	736.58	527.122	654.997	898.16	678.823	627.595	791.522	451.916	889.609	638.57	638.776	557.56	959.653	525.78	678.4
ENSSSCG00000025682	ACTR6	actin related protein 6 [Source:VGNC Symbol;Acc:VGNC:85052]	211.007	-0.312696	0.106237	-2.94337	0.00324664	0.13023	221.149	261.847	174.143	233.076	222.425	124.397	218.142	204.686	196.805	189.502	229.503	237.243	206.378	214.81	262	224.914	180.81	163.336	237.049	225.336	177.918	210.666	264.501	193.243	294.788	141.151	152.262	234.002	172.783	230.744	191.461	195.308	218.913	250.327	229.612
ENSSSCG00000028249	SKA3	spindle and kinetochore associated complex subunit 3 [Source:VGNC Symbol;Acc:VGNC:92899]	26.299	0.497297	0.168953	2.9434	0.00324624	0.13023	22.0232	20.0063	48.3731	22.0478	24.1936	17.2039	26.177	23.366	31.1274	22.6111	18.3602	21.3907	26.9946	9.67612	23.6915	22.8602	37.1528	33.2836	23.0756	30.1631	19.2151	23.7114	17.8717	42.0094	24.3403	37.3291	36.2529	21.2064	28.3541	26.8307	24.8985	34.0371	31.3945	21.4034	27.8318
ENSSSCG00000021222	Novel gene	tryptase [Source:NCBI gene (formerly Entrezgene);Acc:397389]	7.6492	-1.3584	0.461715	-2.94208	0.00326015	0.130406	15.5997	4.11895	2.41865	3.14968	19.5109	2.64675	5.23541	1.86928	7.02876	9.69046	5.73757	2.91692	5.22477	19.3522	11.1489	2.21227	7.43056	2.46545	9.78963	7.98434	9.9634	15.5036	8.04225	7.56169	0	4.66614	1.20843	24.8627	0.886065	8.04921	3.43428	16.2081	1.697	14.8893	5.21846
ENSSSCG00000037277	RFK	riboflavin kinase [Source:VGNC Symbol;Acc:VGNC:92237]	274.591	0.550954	0.187472	2.93886	0.00329421	0.131411	264.278	291.268	229.772	240.951	197.451	357.311	248.682	294.412	213.875	160.431	265.076	439.482	288.233	230.292	122.638	317.092	472.254	393.24	217.47	243.966	241.257	233.466	213.566	412.532	262.334	251.971	360.112	186.47	217.086	187.815	388.932	220.431	419.159	137.726	389.645
ENSSSCG00000020842	TAF13	TATA-box binding protein associated factor 13 [Source:VGNC Symbol;Acc:VGNC:93710]	165.587	0.348844	0.118735	2.93801	0.00330331	0.131418	166.091	177.703	188.655	213.391	165.453	124.397	180.622	191.601	168.69	110.902	144.587	191.544	153.26	162.559	150.51	194.68	189.892	208.331	110.483	204.044	128.101	123.117	125.102	166.357	213.653	159.815	174.014	112.613	170.124	155.618	185.451	149.925	176.488	137.726	220.045
ENSSSCG00000005975	MTSS1	MTSS I-BAR domain containing 1 [Source:VGNC Symbol;Acc:VGNC:90474]	466.243	-0.434185	0.147889	-2.93588	0.00332606	0.131967	676.294	323.043	590.151	358.276	422.997	345.401	292.31	423.392	399.635	469.449	498.021	558.104	380.537	421.879	656.393	654.833	467.3	329.754	475.497	442.687	536.6	422.244	405.687	257.097	511.146	510.942	334.735	419.009	561.765	764.675	611.302	398.72	416.613	586.268	395.733
ENSSSCG00000004826	SELENOS	selenoprotein S [Source:VGNC Symbol;Acc:VGNC:98308]	450.599	0.498665	0.169985	2.93359	0.00335069	0.132231	433.122	369.528	399.078	422.057	366.025	508.176	541.865	437.412	300.228	451.145	541.627	566.855	527.701	255.45	344.223	494.074	435.101	490.009	255.23	539.387	377.186	544.449	349.391	641.903	319.128	516.775	757.686	270.564	531.639	268.307	563.222	353.337	565.101	290.342	743.631
ENSSSCG00000014943	DEUP1	deuterosome assembly protein 1 [Source:VGNC Symbol;Acc:VGNC:87264]	12.2258	0.739193	0.251934	2.93407	0.00334547	0.132231	6.42342	12.3568	7.25596	11.8113	10.9261	13.2337	16.5788	12.1503	13.0534	9.69046	9.18012	12.64	17.4159	9.67612	12.5425	3.68712	7.43056	16.6418	6.9926	6.21004	12.8101	6.38383	10.723	18.4841	16.2268	25.6637	10.8759	12.4313	13.291	16.0984	11.1614	24.3122	11.879	12.0976	9.56718
ENSSSCG00000005596	ARPC5L	actin related protein 2/3 complex subunit 5 like [Source:VGNC Symbol;Acc:VGNC:85540]	155.611	0.471427	0.161008	2.92798	0.00341172	0.133921	117.457	136.514	128.189	137.011	121.748	222.327	156.19	129.915	100.411	176.582	164.095	197.378	200.283	79.3442	163.053	157.809	155.216	189.223	88.806	178.317	151.586	172.363	132.25	242.814	132.519	164.481	176.431	108.957	192.276	91.2244	158.835	192.877	176.488	97.7113	255.705
ENSSSCG00000013742	NFIX	nuclear factor I X [Source:VGNC Symbol;Acc:VGNC:90718]	232.208	-0.462778	0.158036	-2.92831	0.00340809	0.133921	245.008	251.256	372.473	226.777	246.618	218.357	195.455	221.51	339.389	178.735	214.585	199.323	188.962	359.952	241.096	221.227	123.843	245.312	324.456	196.06	213.501	239.849	285.053	169.718	329.946	174.98	148.637	240.583	186.96	324.651	179.441	159.65	235.034	294.065	134.81
ENSSSCG00000010337	MAT1A	methionine adenosyltransferase 1A [Source:VGNC Symbol;Acc:VGNC:90038]	12083.1	-0.486672	0.166277	-2.92687	0.00342391	0.134042	20748.6	15051.8	8191.98	15164.1	14463.8	11849.5	14122.5	16372.1	10758	12508.2	13811.5	12570.9	8574.71	12114.5	14386.3	7826.28	11531.4	6956.27	21460.3	11139	8118.75	10972	12453.9	9268.11	13590	11169.6	8205.25	11767.4	11777.6	10767.2	6556.9	7677.79	11412.3	19543.2	10025.5
ENSSSCG00000011196	Novel gene	0	289.112	0.507908	0.173583	2.92603	0.00343317	0.134048	181.691	213.597	278.145	243.313	178.72	301.729	350.772	251.419	203.834	288.56	240.978	297.526	315.228	207.069	236.915	376.086	383.087	413.58	183.905	289.211	192.863	395.797	267.181	378.925	162.268	361.626	415.7	231.077	390.754	195.864	309.944	309.575	422.553	155.408	494.014
ENSSSCG00000038617	PCMTD2	protein-L-isoaspartate (D-aspartate) O-methyltransferase domain containing 2 [Source:NCBI gene (formerly Entrezgene);Acc:110257500]	282.187	-0.368268	0.126016	-2.9224	0.00347343	0.135262	319.336	257.14	307.169	265.361	366.806	242.178	238.211	290.673	335.372	288.56	387.86	260.578	241.21	340.6	306.595	350.277	208.881	259.489	394.382	248.402	344.449	226.17	273.437	265.499	232.585	199.477	190.932	386.103	263.161	338.067	234.39	309.575	153.578	284.759	265.272
ENSSSCG00000035565	CCDC134	coiled-coil domain containing 134 [Source:VGNC Symbol;Acc:VGNC:86256]	73.9414	0.684579	0.23439	2.92068	0.0034927	0.135653	89.0103	57.0768	82.2342	110.239	46.8262	107.193	86.3843	87.8563	30.1232	48.4523	50.4907	110.843	97.529	59.992	34.8404	78.167	79.2593	85.0581	60.1363	73.6334	61.9154	95.7574	37.5305	82.3384	43.2716	171.481	109.967	34.369	90.3786	29.5138	68.6856	73.747	94.1835	44.668	74.7979
ENSSSCG00000027827	GALE	UDP-galactose-4-epimerase [Source:VGNC Symbol;Acc:VGNC:88325]	524.673	0.519344	0.178005	2.91758	0.00352759	0.136648	447.804	373.647	517.592	397.647	382.414	714.622	532.267	420.589	336.376	778.467	579.495	727.285	682.703	404.462	320.532	536.845	380.61	658.892	362.916	519.869	612.749	518.002	512.917	1008.22	378.626	554.104	723.85	291.04	619.359	279.039	462.769	642.652	609.223	334.08	741.891
ENSSSCG00000005320	RGP1	RGP1 homolog, RAB6A GEF complex partner 1 [Source:VGNC Symbol;Acc:VGNC:92257]	88.1135	0.311217	0.106874	2.91198	0.00359142	0.138392	61.4813	85.9094	99.1648	103.939	62.435	89.9895	101.218	100.007	101.415	90.4443	95.2437	105.981	91.4334	58.0567	83.6169	94.3903	99.0742	108.48	83.2119	78.9563	78.2839	89.3736	78.6354	88.2197	100.066	79.3243	83.3817	71.663	112.53	61.7106	93.5841	88.3343	97.5775	64.2103	102.63
ENSSSCG00000030484	AHR	aryl hydrocarbon receptor [Source:NCBI gene (formerly Entrezgene);Acc:396654]	574.435	-0.635348	0.218134	-2.91265	0.00358371	0.138392	921.302	571.945	815.086	652.771	437.045	300.406	375.204	516.857	416.705	298.251	408.515	999.531	473.712	857.304	1110.71	706.452	622.516	581.23	860.089	377.926	412.058	411.301	359.221	525.117	711.277	461.947	328.693	471.66	428.855	1156.4	354.589	397.91	729.71	699.799	353.116
ENSSSCG00000013455	IZUMO4	IZUMO family member 4 [Source:VGNC Symbol;Acc:VGNC:89265]	122.81	-0.498128	0.171362	-2.90688	0.00365059	0.138912	157.833	118.861	94.3275	99.2149	148.283	103.223	122.16	139.262	135.555	234.725	143.439	102.092	59.214	85.1499	154.691	126.837	138.704	83.8254	149.642	104.684	83.9773	167.803	125.102	83.1786	162.268	64.1594	91.8408	165.995	120.505	107.323	98.7355	95.628	109.456	168.436	152.205
ENSSSCG00000028431	HSD17B4	hydroxysteroid 17-beta dehydrogenase 4 [Source:VGNC Symbol;Acc:VGNC:99760]	6194.45	-0.459453	0.158138	-2.90539	0.00366794	0.138912	9113	7694.19	5882.17	4626.88	6655.57	5142.63	7831.3	5347.08	6096.95	4100.14	8138.18	6003.02	5406.76	9970.28	8331.03	5666.37	4147.91	4585.12	7828.21	7217.85	4661.45	4269.87	7115.61	5483.06	8170.22	4248.52	4636.75	4803.61	6277.77	8481.18	5641.66	4172.78	5321.79	9328.17	4408.73
ENSSSCG00000021092	FAM53C	family with sequence similarity 53 member C [Source:VGNC Symbol;Acc:VGNC:87975]	149.051	0.355048	0.122071	2.90853	0.00363135	0.138912	119.292	137.69	176.562	140.161	123.309	133.661	196.328	144.869	133.546	147.51	197.373	163.347	98.3998	83.2147	142.149	182.144	185.764	210.18	132.16	134.847	123.119	122.205	122.421	150.394	143.337	169.147	187.307	125.045	191.39	104.64	150.25	164.513	168.851	137.726	173.949
ENSSSCG00000024777	HDAC4	histone deacetylase 4 [Source:VGNC Symbol;Acc:VGNC:95602]	139.234	0.766132	0.26343	2.9083	0.00363401	0.138912	93.5984	162.993	203.167	280.322	70.2394	235.561	204.181	190.667	249.019	87.2142	51.6382	94.3137	112.332	96.7612	59.9255	123.15	185.764	173.814	69.2267	78.0691	99.634	71.1341	134.038	151.234	140.633	151.649	282.773	128.701	138.226	104.64	214.642	69.695	179.882	79.0996	105.239
ENSSSCG00000002313	SLC10A1	solute carrier family 10 member 1 [Source:VGNC Symbol;Acc:VGNC:92914]	750.108	-0.688902	0.236949	-2.90739	0.00364459	0.138912	1958.23	878.512	379.729	427.569	722.685	625.956	857.735	907.537	417.709	769.853	1172.76	479.347	934.362	716.033	1138.58	522.834	475.556	554.727	1536.97	984.736	555.104	531.681	1038.34	331.034	895.181	540.105	516	575.498	834.673	684.183	457.618	628.875	577.828	1260.94	365.292
ENSSSCG00000000579	GOLT1B	golgi transport 1B [Source:VGNC Symbol;Acc:VGNC:88557]	225.292	0.484809	0.166855	2.90557	0.0036658	0.138912	227.573	208.889	367.635	229.927	189.646	124.397	230.358	229.922	148.608	129.206	236.388	382.116	229.89	249.644	176.989	237.451	247.685	313.729	150.341	178.317	199.268	155.036	174.249	262.138	300.197	286.967	317.817	159.414	184.301	198.547	259.288	177.479	287.641	161.922	272.23
ENSSSCG00000017362	ATXN7L3	ataxin 7 like 3 [Source:VGNC Symbol;Acc:VGNC:85694]	201.417	0.261769	0.0901057	2.90513	0.00367097	0.138912	176.185	175.938	229.772	215.753	188.085	240.854	212.907	202.817	188.772	187.349	151.472	197.378	222.053	141.271	176.989	183.619	250.162	250.243	182.507	198.721	212.79	167.803	209.099	209.207	159.564	197.144	199.391	198.17	243.668	211.962	230.955	233.397	257.944	151.685	193.953
ENSSSCG00000011673	Novel gene	tetraspanin-6 [Source:NCBI gene (formerly Entrezgene);Acc:100739719]	13.3538	-1.62813	0.56252	-2.89435	0.00379944	0.140313	9.17632	3.53052	9.67461	7.8742	2.34131	6.61687	10.4708	8.41177	5.02054	18.3042	74.5885	7.77845	6.09556	0	71.0744	11.0614	0	6.16363	15.3837	5.3229	4.9817	10.9437	6.25508	10.0822	2.70447	9.33227	7.25059	4.38753	11.5188	32.1968	6.00999	10.5353	5.091	56.7656	10.4369
ENSSSCG00000011755	NCEH1	neutral cholesterol ester hydrolase 1 [Source:VGNC Symbol;Acc:VGNC:98147]	105.781	0.476186	0.164935	2.88711	0.00388797	0.140313	88.0926	90.6168	82.2342	93.703	82.7264	74.109	135.248	69.1635	45.1849	115.209	89.5062	105.981	92.3042	81.2794	79.4361	103.239	169.252	100.467	89.5052	79.8434	96.0757	108.525	81.3161	131.069	62.2029	186.645	181.265	92.8694	131.138	99.2736	150.25	158.84	124.729	101.434	129.592
ENSSSCG00000037639	TIMMDC1	translocase of inner mitochondrial membrane domain containing 1 [Source:VGNC Symbol;Acc:VGNC:93994]	82.6666	0.442954	0.152702	2.90077	0.00372243	0.140313	75.2458	69.4337	113.677	103.939	49.1676	92.6362	89.002	85.0524	84.3451	69.9867	79.1785	112.788	70.5344	58.0567	48.7765	85.5412	132.925	94.9199	61.5348	77.182	81.8422	67.4862	60.7637	116.786	75.7253	89.8231	90.6323	69.4692	84.1761	75.1259	93.5841	70.5054	128.123	48.3904	86.9743
ENSSSCG00000035037	Novel gene	salt inducible kinase 1 [Source:NCBI gene (formerly Entrezgene);Acc:100621265]	621.104	0.948296	0.328557	2.88624	0.00389872	0.140313	186.279	324.22	384.566	700.804	384.756	1042.82	725.977	560.785	521.132	635.264	234.093	494.904	903.885	234.162	287.085	733.737	1404.38	837.021	362.216	159.687	611.326	227.994	685.379	597.373	316.423	1009.05	1510.54	476.047	1046.44	464.171	1676.79	258.52	574.434	440.166	726.236
ENSSSCG00000032298	ABCC11	ATP binding cassette subfamily C member 11 [Source:VGNC Symbol;Acc:VGNC:84954]	7.10889	1.3988	0.484767	2.8855	0.00390787	0.140313	12.8468	4.11895	12.0933	4.72452	3.12175	3.97012	2.6177	14.0196	5.02054	4.30687	1.14751	10.6954	3.48318	3.87045	4.18085	3.68712	18.1636	15.4091	2.79704	1.7743	9.25173	3.6479	2.68075	12.6028	5.40895	27.9968	12.0843	2.19377	11.5188	2.68307	2.57571	0.810406	11.879	1.86117	9.56718
ENSSSCG00000032660	TMEM35B	transmembrane protein 35B [Source:VGNC Symbol;Acc:VGNC:94173]	27.7937	-0.615875	0.212651	-2.89617	0.00377742	0.140313	29.3642	23.5368	21.7679	26.7723	25.7544	19.8506	22.6868	21.4967	17.0698	40.9153	28.6879	13.6123	20.0283	13.5466	64.1063	31.7092	15.6867	11.7109	31.4667	28.3888	27.0435	30.0952	29.4883	26.886	21.6358	18.6645	22.9602	35.1002	29.2401	42.9291	22.3228	37.2787	23.758	50.2515	46.9661
ENSSSCG00000003790	ANKRD13C	ankyrin repeat domain 13C [Source:VGNC Symbol;Acc:VGNC:85326]	144.38	0.748983	0.258869	2.89329	0.00381231	0.140313	133.974	161.816	154.794	166.146	103.018	164.098	116.052	143.935	129.53	117.362	104.424	119.594	93.175	106.437	87.7978	112.826	290.618	146.078	88.1067	61.2133	84.6889	70.2221	69.6995	214.248	178.495	187.812	467.663	116.27	121.391	158.301	308.227	112.646	99.2745	130.282	133.071
ENSSSCG00000009768	TCTN2	tectonic family member 2 [Source:VGNC Symbol;Acc:VGNC:93840]	31.4319	-0.490349	0.169771	-2.88829	0.00387338	0.140313	50.4697	42.9547	19.3492	28.3471	27.3153	22.4974	30.5399	28.9739	29.1191	32.3015	22.9503	24.3077	38.315	38.7045	39.0212	38.3461	12.3843	20.9563	27.9704	32.8245	29.1785	44.6868	47.3599	21.8449	32.4537	22.1641	27.7939	43.144	26.5819	29.5138	24.8985	41.3307	22.061	44.668	34.7897
ENSSSCG00000010032	PISD	phosphatidylserine decarboxylase [Source:VGNC Symbol;Acc:VGNC:91462]	173.637	0.278581	0.0963925	2.89007	0.00385162	0.140313	171.597	178.292	198.33	161.421	163.111	173.362	189.347	165.432	130.534	157.201	175.57	162.375	209.861	125.79	163.053	165.92	202.276	268.734	195.093	174.768	163.684	173.275	168.887	184.841	137.928	164.481	204.225	155.026	208.225	110.006	186.31	147.494	196.852	139.588	204.39
ENSSSCG00000015677	LYPD6B	LY6/PLAUR domain containing 6B [Source:VGNC Symbol;Acc:VGNC:96150]	6.65786	3.01258	1.04252	2.88971	0.00385599	0.140313	0	31.1863	0	0	14.8283	1.32337	14.8337	44.8628	9.03697	2.15344	3.44254	0	0	0	0	2.21227	0.825618	23.4218	2.09778	21.2916	0	0	6.25508	1.68037	5.40895	0	36.2529	1.46251	0.886065	0	0	0.810406	5.091	2.79175	0.869743
ENSSSCG00000008677	Novel gene	transforming acidic coiled-coil containing protein 3 [Source:VGNC Symbol;Acc:VGNC:93699]	30.6047	0.64031	0.221441	2.89157	0.00383327	0.140313	15.5997	17.6526	41.1171	33.8591	29.6566	23.8207	46.2461	31.7778	27.1109	34.455	20.6553	19.4461	35.7026	17.417	41.8085	19.173	41.2809	33.9	22.3763	44.3575	32.7369	29.1832	33.0626	32.7673	16.2268	37.3291	33.8361	24.1314	22.1516	21.4646	42.9285	75.3678	23.758	14.8893	33.92
ENSSSCG00000023269	EXOC1	exocyst complex component 1 [Source:VGNC Symbol;Acc:VGNC:97992]	349.794	-0.276414	0.095439	-2.89624	0.00377665	0.140313	374.394	358.348	341.03	318.118	355.879	218.357	355.135	286.935	399.635	325.169	419.99	322.806	313.486	458.648	384.638	412.958	331.073	319.276	383.894	293.646	361.529	328.311	378.879	299.107	451.647	302.132	281.564	380.253	320.755	517.832	309.944	367.114	319.036	356.414	294.843
ENSSSCG00000009151	CYP2U1	cytochrome P450 2U1 [Source:NCBI gene (formerly Entrezgene);Acc:100518620]	402.28	-0.656046	0.227391	-2.88509	0.00391296	0.140313	508.368	546.643	193.492	266.148	792.144	183.949	290.565	463.582	670.744	386.542	828.506	481.292	316.969	501.223	652.212	261.048	176.682	260.722	513.257	382.361	518.097	302.776	460.196	289.024	581.462	181.979	283.981	424.128	316.325	458.805	231.814	269.055	317.339	484.834	283.536
ENSSSCG00000023320	CYP3A29	cytochrome P450, subfamily IIIA, polypeptide 22 [Source:NCBI gene (formerly Entrezgene);Acc:100144468]	17699.3	-0.649895	0.224735	-2.89183	0.00383004	0.140313	16703.6	28742.6	7773.55	19484.7	28329.9	14988.5	16259.4	15547.8	12852.6	19319.5	32341.6	11536.4	7273.75	21020.4	25936.6	15002.9	10354.1	10282.2	16218.6	25496.7	13371.6	15704.2	29435.5	12877.6	21992.8	10027.5	13025.7	18113.2	17370.4	15078.8	14818.1	8961.47	20581.2	36241.6	16412.1
ENSSSCG00000040569	PLA2G10	group 10 secretory phospholipase A2-like [Source:NCBI gene (formerly Entrezgene);Acc:110259864]	7.36885	3.8564	1.33102	2.89733	0.00376356	0.140313	0	0	14.5119	17.3232	3.12175	1.32337	17.4514	0	15.0616	0	19.5078	0	0	15.4818	1.39362	0	23.9429	0.616363	0	19.5173	0	3.6479	0	27.7262	0	23.3307	27.7939	0.731255	0	0	0.85857	0.810406	23.758	0	0
ENSSSCG00000008019	JPT2	Jupiter microtubule associated homolog 2 [Source:NCBI gene (formerly Entrezgene);Acc:474165]	539.919	0.477695	0.164928	2.89638	0.00377494	0.140313	652.436	448.965	532.104	436.231	459.678	674.921	537.502	620.602	346.417	551.28	503.759	666.03	761.945	303.83	465.468	445.404	441.706	729.157	432.142	542.048	488.918	621.967	442.324	821.703	454.352	747.748	749.227	290.308	699.991	362.214	419.841	435.188	716.134	328.496	767.114
ENSSSCG00000002144	CCNB1IP1	cyclin B1 interacting protein 1 [Source:HGNC Symbol;Acc:HGNC:19437]	128.137	0.522456	0.180606	2.89279	0.00381837	0.140313	105.528	124.745	140.282	94.4904	113.944	117.78	100.345	103.745	87.3574	171.198	157.21	139.04	148.035	69.6681	98.9467	131.262	196.497	176.896	85.3097	118.878	118.849	131.324	86.6776	246.175	81.1342	130.652	198.183	85.5568	111.644	88.5413	131.361	106.163	165.457	107.948	213.957
ENSSSCG00000023715	GNS	glucosamine (N-acetyl)-6-sulfatase [Source:NCBI gene (formerly Entrezgene);Acc:100623722]	2725.59	-0.185982	0.0643653	-2.88947	0.00385892	0.140313	2860.26	2834.42	2962.85	2416.59	2792.4	2518.38	2585.42	2273.05	2276.31	2332.17	2982.39	2421.04	2673.34	2479.02	3415.75	2814.01	2623.81	2603.52	2722.92	2288.85	2404.03	2855.39	2738.83	2979.3	2836.99	2852.18	2606.59	2955.73	2591.74	3603.36	2553.39	2919.08	2662.59	3466.43	2493.55
ENSSSCG00000016892	FST	follistatin [Source:NCBI gene (formerly Entrezgene);Acc:445002]	103.91	1.23491	0.428086	2.88471	0.00391771	0.140313	27.5289	47.0737	50.7917	196.855	42.1436	111.163	108.198	65.4249	43.1767	90.4443	61.9658	123.483	40.9273	32.8988	20.9042	104.714	321.991	227.438	96.4978	17.743	50.5287	79.3418	38.4241	176.439	64.9074	106.155	343.194	33.6377	186.96	24.1476	263.581	34.8475	111.153	132.143	160.033
ENSSSCG00000007237	PDRG1	p53 and DNA damage regulated 1 [Source:VGNC Symbol;Acc:VGNC:95745]	167.369	0.287654	0.0993317	2.8959	0.00378077	0.140313	149.574	194.179	147.538	183.469	156.087	211.74	184.984	161.693	110.452	174.428	176.717	180.849	164.58	125.79	139.362	165.92	168.426	218.192	165.725	190.737	164.396	147.74	156.377	191.563	100.066	200.644	180.056	136.013	182.529	115.372	192.32	162.892	202.791	157.269	197.432
ENSSSCG00000033272	DNAJB6	DnaJ heat shock protein family (Hsp40) member B6 [Source:NCBI gene (formerly Entrezgene);Acc:100525669]	674.941	0.265748	0.0917088	2.89774	0.00375862	0.140313	523.05	701.398	660.292	697.654	622.789	846.96	732.957	606.582	604.473	759.086	628.838	755.482	711.439	567.021	540.723	682.855	659.669	616.363	474.098	809.967	573.607	695.837	670.188	779.694	703.163	752.414	703.307	597.435	769.104	550.029	781.299	566.474	719.528	580.684	978.461
ENSSSCG00000034866	Novel gene	transforming acidic coiled-coil-containing protein 1 [Source:NCBI gene (formerly Entrezgene);Acc:106506226]	6.68936	-1.65502	0.57372	-2.88472	0.00391758	0.140313	13.7645	1.17684	9.67461	21.2603	10.9261	3.97012	1.74514	0	7.02876	1.07672	5.73757	11.6677	3.48318	11.6113	6.96808	4.42455	3.30247	1.84909	2.79704	7.09719	19.2151	0.911975	0.893584	9.24206	5.40895	0	2.41686	9.50632	6.20245	34.8799	0.85857	2.43122	2.5455	7.44467	2.60923
ENSSSCG00000032607	ALPL	alkaline phosphatase, biomineralization associated [Source:VGNC Symbol;Acc:VGNC:85269]	978.826	0.942596	0.326952	2.88298	0.00393927	0.140743	1108.5	550.173	1419.75	892.934	412.851	1267.79	722.486	1139.33	310.269	665.412	633.428	1615.97	1065.85	410.268	278.723	1019.86	2497.49	1102.67	770.584	660.039	933.713	1157.3	394.964	1605.6	586.871	1731.14	2137.71	585.735	915.305	386.362	972.76	559.18	2208.64	249.397	1289.83
ENSSSCG00000031477	GLOD5	glyoxalase domain containing 5 [Source:VGNC Symbol;Acc:VGNC:88488]	247.124	0.727998	0.252796	2.87979	0.00397943	0.141833	281.713	229.484	241.865	212.603	252.081	250.118	465.951	214.967	88.3615	424.227	223.765	264.467	263.851	67.7329	136.574	198.367	375.656	239.765	181.807	190.737	151.586	269.033	124.208	352.039	132.519	373.291	569.171	151.37	184.301	126.104	188.885	237.449	358.915	241.952	384.427
ENSSSCG00000002806	MMP15	matrix metallopeptidase 15 [Source:VGNC Symbol;Acc:VGNC:90270]	142.662	-0.457592	0.159003	-2.87788	0.00400357	0.142349	157.833	121.215	62.885	122.838	174.818	172.039	143.974	113.092	171.703	178.735	114.751	130.289	144.552	131.595	154.691	153.384	95.7717	93.0708	147.544	176.543	210.655	160.508	132.25	120.147	97.3611	122.486	149.845	243.508	107.214	152.935	161.411	189.635	87.3955	198.214	98.281
ENSSSCG00000044512	Novel gene	CD200 receptor 1 like [Source:NCBI gene (formerly Entrezgene);Acc:100516043]	4.1196	-1.52677	0.531098	-2.87475	0.00404353	0.143423	2.75289	11.7684	2.41865	0	3.90219	0	0.872568	2.80392	3.01232	3.23015	4.59006	1.94461	3.48318	0	11.1489	10.3239	0.825618	4.31454	6.9926	0.887149	2.13501	16.4156	0.893584	1.68037	5.40895	1.16653	0	7.31255	2.65819	13.4153	0	4.05203	0	11.167	2.60923
ENSSSCG00000010585	ACTR1A	actin related protein 1A [Source:VGNC Symbol;Acc:VGNC:85049]	357.864	0.339036	0.118037	2.87229	0.00407507	0.144195	320.253	267.143	316.844	342.528	311.394	457.888	362.988	307.497	258.056	433.917	292.616	404.479	406.661	286.413	313.564	398.209	460.695	440.083	279.704	379.7	370.069	356.582	308.286	439.418	246.107	431.618	426.576	308.59	456.323	244.159	459.335	404.393	348.733	265.216	419.216
ENSSSCG00000034069	Novel gene	0	29.0338	-0.76475	0.266337	-2.87136	0.00408709	0.144273	33.0347	29.421	50.7917	24.41	39.8023	9.26362	15.7062	29.9085	46.189	26.9179	43.6056	25.28	20.0283	42.5749	22.2979	24.335	7.43056	22.8054	31.4667	20.4044	28.4669	27.3593	40.2113	13.443	54.0895	12.8319	16.918	32.9065	23.0377	72.4429	21.4642	19.4498	20.364	48.3904	19.1344
ENSSSCG00000004405	FIG4	FIG4 phosphoinositide 5-phosphatase [Source:VGNC Symbol;Acc:VGNC:88136]	135.058	-0.363792	0.12683	-2.86833	0.00412641	0.145313	164.256	143.575	111.258	111.026	153.746	95.283	173.641	111.222	124.509	134.59	166.39	119.594	126.265	178.041	189.532	129.787	85.0387	119.574	165.725	110.007	140.199	120.381	161.739	147.033	154.155	131.818	102.717	152.832	143.542	150.252	78.1299	119.94	128.123	179.603	103.499
ENSSSCG00000039978	ZNF773	zinc finger protein 773-like [Source:NCBI gene (formerly Entrezgene);Acc:110261322]	30.235	-0.524422	0.183138	-2.86353	0.00418952	0.145851	41.2934	34.1284	24.1865	29.922	40.5827	34.4077	20.0691	28.0392	31.1274	32.3015	30.9829	26.2523	15.6743	40.6397	37.6276	21.3853	23.1173	27.12	37.0608	45.2446	29.8902	26.4473	28.5947	27.7262	29.7492	11.6653	25.3771	57.7692	31.0123	18.7815	35.2014	27.5538	24.6065	40.9457	21.7436
ENSSSCG00000030284	TRNAU1AP	tRNA selenocysteine 1 associated protein 1 [Source:VGNC Symbol;Acc:VGNC:94455]	85.2219	0.308974	0.107936	2.86256	0.00420238	0.145851	74.3282	75.9063	65.3036	90.5533	81.9459	96.6063	98.6002	100.941	62.2547	114.132	69.9984	98.2029	82.7255	67.7329	69.6808	84.8038	112.284	93.0708	66.4297	77.182	78.9956	72.958	84.8904	97.4617	75.7253	87.4901	78.548	68.0067	95.695	75.1259	90.1498	106.974	100.123	80.9608	106.978
ENSSSCG00000003784	LRRIQ3	leucine rich repeats and IQ motif containing 3 [Source:VGNC Symbol;Acc:VGNC:89859]	6.79267	-1.42998	0.499327	-2.86381	0.00418578	0.145851	7.34105	5.29579	14.5119	3.14968	5.46306	1.32337	1.74514	3.73857	7.02876	8.61374	4.59006	7.77845	2.61238	21.2875	2.78723	6.63682	0.825618	2.46545	6.29334	2.66145	2.84669	2.73593	11.6166	3.36075	10.8179	5.83267	1.20843	3.65628	0.886065	50.9783	4.29285	4.86244	7.6365	6.51409	4.34872
ENSSSCG00000031442	CLP1	cleavage factor polyribonucleotide kinase subunit 1 [Source:VGNC Symbol;Acc:VGNC:86775]	91.8714	0.361992	0.126438	2.86299	0.00419666	0.145851	92.6808	90.0284	82.2342	88.9785	77.2633	91.3128	106.453	89.7256	85.3492	97.9813	100.981	111.815	99.2706	73.5385	96.1595	87.7535	104.028	107.864	81.1141	135.734	61.2038	74.782	47.3599	103.343	78.4297	92.1562	112.384	62.1567	117.847	77.809	109.897	82.6615	100.123	83.7526	111.327
ENSSSCG00000013645	ATG4D	autophagy related 4D cysteine peptidase [Source:VGNC Symbol;Acc:VGNC:85624]	117.817	0.41776	0.145869	2.86394	0.00418401	0.145851	83.5045	102.385	137.863	135.436	99.1155	132.337	131.758	131.784	115.472	148.587	76.8835	135.151	116.686	83.2147	59.9255	135.686	141.181	107.247	79.0163	126.862	133.794	124.029	108.124	175.599	89.2476	123.653	131.719	102.376	173.669	85.8582	151.108	85.0927	118.79	85.6137	154.814
ENSSSCG00000038929	CEMIP	cell migration inducing hyaluronidase 1 [Source:VGNC Symbol;Acc:VGNC:86542]	18.3594	1.23189	0.430445	2.8619	0.00421106	0.145851	6.42342	2.35368	9.67461	15.7484	35.1197	5.2935	8.72568	10.2811	8.03287	9.69046	5.73757	16.5292	49.6353	7.7409	20.9042	16.9608	33.8503	8.62908	7.69186	11.5329	14.2334	7.2958	9.82942	10.0822	5.40895	69.992	48.3372	8.04381	33.6705	10.7323	34.3428	38.8995	10.182	21.4034	29.5713
ENSSSCG00000033171	MAPK11	mitogen-activated protein kinase 11 [Source:VGNC Symbol;Acc:VGNC:89997]	36.8481	0.649643	0.226975	2.86217	0.00420748	0.145851	20.1879	38.8358	14.5119	31.4968	45.2654	54.2584	42.7558	41.1242	22.0904	44.1454	27.5404	43.7538	51.3769	23.2227	36.234	34.6589	83.3874	17.8745	32.1659	38.1474	32.0252	32.8311	33.9562	47.0505	35.1582	44.3283	45.9204	16.8189	34.5565	21.4646	34.3428	70.5054	22.061	26.0564	49.5754
ENSSSCG00000040061	NINJ1	ninjurin 1 [Source:VGNC Symbol;Acc:VGNC:90746]	73.2495	-0.543894	0.190138	-2.86052	0.00422946	0.146145	120.21	97.0894	65.3036	40.9458	81.9459	78.0791	82.0214	72.902	79.3246	83.984	79.1785	40.8369	82.7255	104.502	104.521	57.5191	50.3627	46.8436	90.2045	116.217	79.7072	65.6622	71.4867	40.329	51.385	44.3283	59.2131	92.1381	51.3917	99.2736	46.3628	73.747	54.304	114.462	45.2267
ENSSSCG00000005232	SMARCA2	SWI/SNF related, matrix associated, actin dependent regulator of chromatin, subfamily a, member 2 [Source:VGNC Symbol;Acc:VGNC:93226]	573.522	-0.56611	0.198015	-2.85892	0.00425082	0.146197	820.363	743.764	691.735	495.287	670.396	428.773	519.178	569.197	952.899	451.145	548.512	481.292	487.645	1000.51	654.999	385.673	373.179	388.925	965.678	481.722	463.298	529.858	627.296	336.075	954.679	464.281	378.239	528.697	445.69	973.954	327.974	498.4	345.339	753.773	334.851
ENSSSCG00000040566	N4BP2L1	NEDD4 binding protein 2 like 1 [Source:NCBI gene (formerly Entrezgene);Acc:100153367]	43.1351	-0.615039	0.215078	-2.85961	0.0042416	0.146197	48.6345	48.2505	38.6985	56.6942	55.411	27.7909	38.393	44.8628	63.2588	43.0687	45.9006	24.3077	33.0902	77.409	55.7446	21.3853	40.4553	22.1891	62.9334	32.8245	32.7369	31.0072	50.9343	40.329	75.7253	22.1641	27.7939	62.1567	28.3541	56.3445	29.1914	45.3828	33.0915	68.8632	24.3528
ENSSSCG00000024045	CASTOR2	cytosolic arginine sensor for mTORC1 subunit 2 [Source:NCBI gene (formerly Entrezgene);Acc:100620792]	113.444	0.69241	0.242499	2.85532	0.00429939	0.147522	46.7992	82.9673	195.911	126.775	105.359	72.7856	106.453	77.5752	125.514	69.9867	68.8509	164.32	177.642	83.2147	76.6489	139.373	133.75	76.429	53.1437	175.656	142.334	72.046	157.271	153.754	132.519	180.813	138.97	57.7692	205.567	75.1259	145.957	91.5759	140.002	43.7375	73.9282
ENSSSCG00000020837	Novel gene	CEA cell adhesion molecule 1 [Source:NCBI gene (formerly Entrezgene);Acc:100512285]	1009.94	0.36995	0.129621	2.85409	0.00431609	0.147751	824.033	987.37	1182.72	922.856	763.268	1115.6	1231.19	916.883	924.784	739.705	1226.69	1348.59	1263.52	990.835	751.159	1078.11	1125.32	1203.76	883.864	952.798	852.583	859.993	1029.41	1334.22	1154.81	1095.38	976.412	709.317	1407.07	673.45	1020.84	641.842	1465.36	728.647	965.415
ENSSSCG00000031730	Novel gene	proteasome assembly chaperone 2 [Source:NCBI gene (formerly Entrezgene);Acc:100622916]	161.15	0.389307	0.136487	2.85234	0.00433981	0.148218	103.692	157.108	130.607	135.436	146.722	190.566	149.209	128.98	103.423	142.127	185.897	193.489	191.575	112.243	153.298	182.881	153.565	224.356	99.9941	171.22	180.765	175.099	150.122	240.294	164.973	158.649	200.6	118.463	209.997	110.006	163.128	160.46	173.094	131.212	247.007
ENSSSCG00000036114	RPL22L1	ribosomal protein L22 like 1 [Source:NCBI gene (formerly Entrezgene);Acc:100627256]	387.451	0.462349	0.162317	2.84842	0.00439364	0.148677	223.902	338.93	336.193	352.764	391.78	393.042	321.105	325.255	213.875	588.965	436.056	399.618	468.487	218.68	397.18	286.858	473.079	261.954	288.095	363.731	483.937	476.051	291.308	467.144	394.853	571.602	586.089	287.383	466.07	228.061	501.405	564.853	361.461	372.234	428.783
ENSSSCG00000051024	Novel gene	0	2.77482	-1.84261	0.646442	-2.85038	0.00436668	0.148677	6.42342	4.70737	0	3.9371	5.46306	2.64675	0.872568	0	5.02054	7.53703	9.18012	1.94461	2.61238	0	1.39362	0.737424	0.825618	0	9.09037	1.7743	2.84669	2.73593	3.57433	4.20094	5.40895	0	1.20843	0.731255	0.886065	5.36614	0.85857	0.810406	3.394	0.930584	0
ENSSSCG00000028822	Novel gene	0	9.4711	2.07058	0.726578	2.84977	0.00437504	0.148677	6.42342	10.0032	24.1865	18.1107	1.56087	5.2935	0.872568	8.41177	1.00411	4.30687	3.44254	8.75076	2.61238	0	1.39362	5.89939	23.1173	32.0509	6.9926	0.887149	8.54006	5.47185	0	73.9365	2.70447	24.4972	6.04215	0	17.7213	0	1.71714	4.05203	12.7275	0.930584	7.82769
ENSSSCG00000017963	Novel gene	dynein axonemal heavy chain 2 [Source:VGNC Symbol;Acc:VGNC:87370]	10.3633	-0.993089	0.348618	-2.84864	0.0043906	0.148677	18.3526	7.64947	14.5119	11.8113	15.6087	2.64675	1.74514	15.8889	28.115	11.8439	4.59006	4.86153	6.09556	7.7409	16.7234	8.11167	14.8611	5.54727	21.677	5.3229	8.54006	6.38383	16.9781	7.56169	8.11342	4.66614	6.04215	12.4313	3.54426	16.0984	3.43428	11.3457	11.0305	16.7505	6.0882
ENSSSCG00000042259	Novel gene	0	12.1614	-0.750305	0.263641	-2.84593	0.00442821	0.149304	11.0116	9.41473	12.0933	7.08678	14.8283	9.26362	13.9611	15.8889	15.0616	12.9206	6.88509	10.6954	12.1911	3.87045	9.75531	17.6982	9.90742	6.77999	23.7748	7.09719	15.6568	13.6796	14.2973	7.56169	13.5224	9.33227	2.41686	23.4002	14.177	16.0984	13.7371	4.86244	21.2125	17.6811	7.82769
ENSSSCG00000021325	MCFD2	multiple coagulation factor deficiency 2, ER cargo receptor complex subunit [Source:NCBI gene (formerly Entrezgene);Acc:100736833]	2365.94	0.311649	0.109531	2.84531	0.00443685	0.149304	2346.38	2579.64	2225.16	2059.89	2057.23	2498.53	3340.19	2846.92	1958.01	2230.96	2966.33	2093.38	2942.41	2674.48	1815.88	2131.89	2346.41	2184.39	1807.59	2662.33	1372.1	2474.19	2192.85	2216.41	2347.48	2306.24	2599.33	1956.84	2805.28	1996.2	2723.38	2069.78	3100.42	2008.2	2871.02
ENSSSCG00000001459	HLA-DOB	MHC class II, DO beta [Source:NCBI gene (formerly Entrezgene);Acc:100135049]	18.3666	0.808207	0.28409	2.8449	0.0044426	0.149304	5.50579	20.0063	19.3492	17.3232	14.0479	18.5272	18.3239	14.0196	13.0534	17.2275	12.6227	9.72306	17.4159	25.1579	11.1489	9.58651	13.2099	12.9436	15.3837	18.6301	19.9268	10.9437	16.0845	21.8449	13.5224	22.1641	19.3349	19.7439	13.291	18.7815	40.3528	70.5054	8.485	17.6811	26.962
ENSSSCG00000010586	SUFU	SUFU negative regulator of hedgehog signaling [Source:VGNC Symbol;Acc:VGNC:93608]	18.8312	-0.536447	0.188689	-2.84302	0.00446884	0.149844	27.5289	15.8874	33.8612	19.6855	15.6087	10.587	16.5788	16.8235	24.0986	10.7672	14.9177	16.5292	16.5451	23.2227	22.2979	16.2233	16.5124	16.6418	32.8652	15.9687	14.2334	24.6233	25.9139	14.2832	18.9313	9.33227	21.7518	30.7127	15.0631	16.0984	14.5957	21.0706	21.2125	17.6811	10.4369
ENSSSCG00000004946	ZWILCH	zwilch kinetochore protein [Source:VGNC Symbol;Acc:VGNC:95341]	56.8524	0.48168	0.169617	2.83982	0.00451392	0.150669	39.4582	55.3116	53.2104	59.0565	49.948	63.522	49.7364	42.9935	42.1725	43.0687	45.9006	78.7568	71.4051	52.2511	48.7765	53.832	48.7115	107.864	41.9556	36.3731	59.7804	46.5107	49.1471	97.4617	67.6118	52.494	74.9227	32.1752	53.1639	64.3937	52.3728	77.799	50.91	50.2515	76.5374
ENSSSCG00000011904	UPK1B	uroplakin 1B [Source:VGNC Symbol;Acc:VGNC:94722]	7.30125	1.35318	0.476481	2.83995	0.00451208	0.150669	1.83526	10.0032	4.83731	1.57484	5.46306	5.2935	13.0885	9.34641	4.01643	12.9206	3.44254	3.88922	42.6689	3.87045	0	1.47485	20.6405	17.8745	6.29334	1.7743	8.54006	3.6479	6.25508	5.88131	2.70447	4.66614	8.45902	10.9688	8.86065	2.68307	4.29285	6.48325	0	7.44467	4.34872
ENSSSCG00000004617	FAM214A	family with sequence similarity 214 member A [Source:VGNC Symbol;Acc:VGNC:87952]	492.803	-0.532966	0.187882	-2.8367	0.00455822	0.151461	737.776	657.854	510.336	486.626	509.626	281.879	401.381	500.968	730.991	359.624	709.164	486.153	377.054	832.147	501.702	365.025	343.457	376.598	817.434	258.16	423.445	336.519	620.147	369.682	757.253	393.122	331.11	518.46	390.754	735.161	373.478	353.337	510.797	563.003	327.893
ENSSSCG00000017604	HLF	HLF transcription factor, PAR bZIP family member [Source:VGNC Symbol;Acc:VGNC:88896]	527.591	-0.550764	0.194144	-2.83688	0.00455562	0.151461	869.915	718.462	490.987	513.398	563.476	314.963	597.709	559.85	558.284	455.452	687.361	463.79	323.936	657.976	441.776	541.269	325.294	367.352	940.504	397.443	561.509	479.699	645.167	313.39	870.841	436.284	233.227	471.66	599.866	756.625	289.338	366.304	585.465	677.465	389.645
ENSSSCG00000017920	Novel gene	C-X-C motif chemokine ligand 16 [Source:VGNC Symbol;Acc:VGNC:97955]	727.806	-0.522247	0.184178	-2.83555	0.00457464	0.151664	759.799	649.028	278.145	785.845	970.864	791.378	675.368	413.111	463.898	1035.8	763.097	717.562	842.058	499.288	1155.31	772.083	521.791	287.842	542.625	801.983	813.441	861.816	863.202	503.272	778.888	684.755	676.721	1033.26	701.763	812.97	659.382	884.153	545.585	1166.95	760.156
ENSSSCG00000051428	Novel gene	0	548.931	-0.735331	0.259477	-2.8339	0.00459838	0.152108	910.29	482.505	551.453	475.602	670.396	479.062	627.377	446.759	461.89	748.319	922.602	237.243	289.975	663.782	1139.98	449.091	226.219	315.578	762.892	664.475	255.49	593.696	643.38	736.844	540.895	451.449	263.438	666.173	869.229	515.149	202.623	559.18	181.579	916.625	291.364
ENSSSCG00000037808	Novel gene	0	3424.41	-0.636445	0.224699	-2.83244	0.00461944	0.152462	5731.53	5013.93	1613.24	2478.01	4726.33	3292.56	3611.56	5226.51	2728.16	5272.69	5852.33	2122.54	1997.6	2043.6	3454.77	2322.15	2755.09	3566.28	5645.12	2830.01	1955.67	3515.66	3741.43	2358.41	4043.19	1795.3	2169.13	5234.32	2350.73	3793.86	3052.22	1567.33	3316.78	5466.25	3210.22
ENSSSCG00000032153	C19orf12	chromosome 6 C19orf12 homolog [Source:VGNC Symbol;Acc:VGNC:86055]	106.162	-0.509171	0.179984	-2.82898	0.00466967	0.152531	100.022	83.5558	55.629	99.2149	97.5547	101.9	85.5117	113.092	130.534	90.4443	168.685	92.3691	62.6972	102.567	153.298	137.898	45.409	86.9072	97.1971	130.411	164.396	101.229	167.994	105.023	154.155	82.8239	70.089	136.013	100.125	101.957	67.827	63.2117	128.972	85.6137	151.335
ENSSSCG00000023904	Novel gene	0	2.70336	1.91189	0.675577	2.83001	0.00465468	0.152531	1.83526	1.17684	7.25596	0.78742	1.56087	5.2935	0.872568	2.80392	2.00822	7.53703	0	0.972306	7.83715	0	0	2.21227	7.43056	5.54727	0.69926	0	5.69337	0.911975	0	1.68037	0	0	6.04215	0	6.20245	2.68307	1.71714	2.43122	2.5455	2.79175	6.0882
ENSSSCG00000050595	Novel gene	0	85.3642	-0.730004	0.257811	-2.83155	0.0046323	0.152531	263.36	68.8452	118.514	41.7333	93.6525	70.1388	116.924	87.8563	87.3574	62.4496	156.062	57.3661	94.9166	127.725	129.606	48.67	36.3272	80.1272	158.732	64.7619	48.3937	84.8137	56.2958	48.7309	62.2029	81.6574	54.3794	58.5004	72.6573	166.35	45.5042	30.7954	46.6675	99.5725	66.1005
ENSSSCG00000008348	PLEK	pleckstrin [Source:VGNC Symbol;Acc:VGNC:91531]	521.984	0.329001	0.116338	2.82797	0.00468436	0.152531	484.509	534.875	493.405	514.185	531.478	547.877	602.072	411.242	399.635	514.671	592.118	478.375	443.234	358.017	493.34	541.269	577.933	573.834	411.864	597.939	429.138	616.495	498.62	517.555	397.558	656.759	674.304	523.579	608.726	297.821	524.586	760.972	563.404	365.72	732.324
ENSSSCG00000031905	KCNS3	potassium voltage-gated channel modifier subfamily S member 3 [Source:VGNC Symbol;Acc:VGNC:89387]	70.0905	-0.680469	0.240656	-2.82756	0.00469039	0.152531	79.8339	77.0831	41.1171	86.6162	54.6306	37.0545	31.4125	65.4249	79.3246	118.439	43.6056	71.9507	43.5397	89.0203	82.2233	60.4688	89.9924	32.0509	99.2949	98.4736	88.959	135.884	111.698	53.772	18.9313	74.6582	62.8384	58.5004	31.8983	50.9783	53.2313	74.5574	69.577	133.074	53.0543
ENSSSCG00000027928	TMEM9	transmembrane protein 9 [Source:VGNC Symbol;Acc:VGNC:95896]	39.691	-0.748427	0.264713	-2.82731	0.00469405	0.152531	69.74	60.0189	2.41865	19.6855	46.8262	25.1441	38.393	38.3203	46.189	55.9893	68.8509	28.1969	37.4442	61.9272	80.8297	29.497	22.2917	30.8181	35.6622	58.5518	47.682	40.1269	56.2958	24.3654	21.6358	29.1634	45.9204	67.2755	18.6074	24.1476	24.8985	23.5018	32.243	53.0433	23.4831
ENSSSCG00000017876	CYB5D2	cytochrome b5 domain containing 2 [Source:VGNC Symbol;Acc:VGNC:87122]	87.2994	0.409069	0.14457	2.82955	0.00466129	0.152531	88.0926	80.6137	118.514	85.0414	127.211	99.2531	105.581	96.2681	69.2835	90.4443	102.129	108.898	125.394	48.3806	50.1702	85.5412	97.4229	85.0581	76.2193	54.1161	93.229	62.9263	97.4006	82.3384	89.2476	116.653	102.717	70.9317	76.2015	45.6122	92.7256	77.799	109.456	56.7656	87.8441
ENSSSCG00000006490	SMG5	SMG5 nonsense mediated mRNA decay factor [Source:VGNC Symbol;Acc:VGNC:98861]	384.725	0.283061	0.100167	2.82589	0.00471494	0.152872	382.652	361.879	498.243	400.797	346.514	442.007	390.911	390.68	362.483	325.169	419.99	439.482	446.718	315.442	333.074	346.589	396.297	600.954	394.382	377.038	318.829	354.758	309.18	465.464	402.967	393.122	385.489	282.264	459.867	359.531	376.054	303.902	425.098	306.162	351.376
ENSSSCG00000005852	ENTPD8	ectonucleoside triphosphate diphosphohydrolase 8 [Source:VGNC Symbol;Acc:VGNC:87717]	863.255	-0.681462	0.241261	-2.82458	0.00473425	0.153161	880.009	942.062	411.171	284.259	970.084	600.812	753.899	522.464	803.287	1667.84	1052.27	980.085	980.515	733.45	933.722	1235.92	475.556	176.28	1081.75	1299.67	885.32	1047.86	1247.44	546.122	968.202	542.438	733.518	1321.38	1032.27	1159.09	525.445	557.56	1075.9	835.665	950.629
ENSSSCG00000022724	Novel gene	UDP-glucuronosyltransferase 2C1 [Source:NCBI gene (formerly Entrezgene);Acc:100624891]	335.807	-0.80808	0.286479	-2.82073	0.00479138	0.154669	699.235	517.81	130.607	229.139	412.851	275.262	386.548	595.366	399.635	180.889	611.625	446.289	264.722	526.381	249.457	239.663	97.4229	239.765	664.996	268.806	353.701	305.512	424.452	210.047	603.098	104.988	181.265	446.066	180.757	254.892	231.814	106.974	316.49	360.136	236.57
ENSSSCG00000015504	CACYBP	calcyclin binding protein [Source:VGNC Symbol;Acc:VGNC:86133]	558.942	0.435853	0.154559	2.81999	0.00480252	0.15469	445.969	453.672	495.824	592.927	450.312	794.025	509.58	474.798	293.2	628.803	556.545	655.334	732.338	301.895	458.5	542.007	605.178	591.708	348.231	646.732	465.433	670.302	458.408	724.242	578.757	740.749	727.475	385.371	713.282	445.389	740.946	487.054	536.252	415.041	896.705
ENSSSCG00000002746	DHODH	dihydroorotate dehydrogenase (quinone) [Source:VGNC Symbol;Acc:VGNC:96780]	66.1687	0.79441	0.281951	2.81754	0.0048393	0.155195	70.6576	37.0705	123.351	105.514	31.9979	95.283	76.786	86.9216	62.2547	46.2989	37.868	77.7845	47.8937	58.0567	40.4149	42.7706	179.159	61.0199	51.7452	32.8245	44.8353	51.9826	35.7433	55.4524	73.0208	118.986	141.386	41.6815	52.2778	42.9291	104.746	26.7434	83.153	38.1539	39.1384
ENSSSCG00000010780	CYP2E1	cytochrome P450, family 2, subfamily E, polypeptide 1 [Source:NCBI gene (formerly Entrezgene);Acc:403216]	34283.9	-0.594847	0.211113	-2.81766	0.00483743	0.155195	51049.7	36180.2	25127.4	34989.8	48423	42835	31988.4	25412	28362	34153.5	79511.3	36804.7	22293.2	25485	26705.9	30157	19205.5	15734.5	45261	31891.2	30139.3	42413.2	44429	19830.1	47858.4	24553.2	30531	39184.3	27578.8	22969.8	31045.9	10425.1	48462.1	46299.4	42647.9
ENSSSCG00000004170	Novel gene	0	626.26	1.48923	0.528732	2.81661	0.00485339	0.155308	280.795	547.231	546.616	1100.81	319.199	1060.02	876.059	667.334	394.615	448.991	121.637	781.734	375.312	34.834	34.8404	634.185	2343.93	772.303	297.185	27.5016	159.414	466.931	354.753	814.142	367.808	1014.88	2518.37	604.748	357.97	139.52	1415.78	297.419	773.832	191.7	776.681
ENSSSCG00000034572	Novel gene	M-phase phosphoprotein 6 [Source:NCBI gene (formerly Entrezgene);Acc:110261257]	91.7801	0.505155	0.179438	2.81521	0.00487451	0.155646	89.0103	82.3789	116.095	92.1281	81.1655	80.7258	87.2568	67.2942	47.1931	86.1374	71.1459	123.483	117.557	25.1579	73.8616	95.8651	104.854	115.876	60.8356	78.0691	75.4372	101.229	74.1674	143.672	86.5432	121.32	123.26	70.9317	101.897	64.3937	103.887	102.922	134.911	57.6962	153.945
ENSSSCG00000022032	Novel gene	heparan sulfate 2-O-sulfotransferase 1 [Source:NCBI gene (formerly Entrezgene);Acc:100156232]	526.855	-0.30031	0.106776	-2.81251	0.00491559	0.156618	667.118	663.15	549.034	466.153	501.041	390.395	513.07	598.17	458.877	464.065	551.955	515.322	500.707	452.843	609.01	621.649	347.585	504.185	752.403	371.716	551.546	476.051	659.465	555.364	676.118	428.118	506.333	585.735	540.499	657.352	395.801	385.753	461.584	542.531	519.237
ENSSSCG00000046097	Novel gene	0	11.3341	-1.14446	0.407023	-2.81178	0.00492682	0.156637	10.0939	18.241	7.25596	4.72452	11.7066	1.32337	4.36284	14.9543	8.03287	21.5344	25.2453	9.72306	13.9327	13.5466	11.1489	3.68712	8.25618	4.9309	29.3689	7.09719	17.0801	27.3593	16.9781	5.04112	18.9313	5.83267	1.20843	17.5501	5.31639	8.04921	2.57571	4.86244	10.182	20.4729	6.0882
ENSSSCG00000004065	TIAM2	TIAM Rac1 associated GEF 2 [Source:VGNC Symbol;Acc:VGNC:96602]	6.15816	-1.25787	0.448177	-2.80664	0.00500618	0.158211	3.67053	3.53052	9.67461	3.9371	4.68262	1.32337	2.6177	0.934641	3.01232	5.38359	4.59006	5.83384	5.22477	7.7409	11.1489	34.6589	5.77933	3.69818	2.79704	5.3229	4.9817	7.2958	4.46792	5.04112	0	5.83267	2.41686	13.1626	12.4049	13.4153	6.86856	4.86244	0.8485	8.37526	0
ENSSSCG00000021208	SELENOP	selenoprotein P [Source:VGNC Symbol;Acc:VGNC:92691]	66559.3	-0.350876	0.125023	-2.80648	0.00500859	0.158211	79782.6	80656	48421.4	66752	89392.9	47595.2	66369.3	65692.2	64565.2	50350.6	75732.5	74906.5	80937.7	56899.5	87488.4	69791.3	41276	50491.8	70305	67417.1	56700.3	60080.9	97498.9	56523.6	77623.8	51607.5	52894.2	60965.5	69492.3	67218.9	67041.4	57987	55989.9	98294.8	64833.3
ENSSSCG00000029944	FASN	fatty acid synthase [Source:VGNC Symbol;Acc:VGNC:88016]	461.17	-1.06344	0.378779	-2.80756	0.00499183	0.158211	2870.35	245.371	149.957	230.714	607.18	579.638	214.652	789.772	196.805	871.065	484.251	272.246	169.805	267.061	245.276	485.225	726.544	511.581	1313.21	474.625	286.804	345.639	199.269	371.363	200.131	268.303	457.995	379.521	185.187	287.088	300.499	244.743	414.916	335.01	159.163
ENSSSCG00000025876	PBLD	phenazine biosynthesis like protein domain containing [Source:VGNC Symbol;Acc:VGNC:91201]	1604.94	-0.623795	0.222514	-2.8034	0.00505675	0.15905	2798.78	2693.2	945.694	846.476	2240.64	1148.69	2142.16	1837.5	1656.78	1567.7	3097.14	1476.93	1172.09	2345.49	1891.14	988.148	746.359	952.281	2471.18	1850.59	1243.29	1274.03	1997.16	1020.83	2033.76	946.059	901.489	1750.62	1198.85	1534.72	1036.29	1051.1	1443.3	2561.9	1310.7
ENSSSCG00000048430	Novel gene	0	27.3478	-0.639786	0.228188	-2.80376	0.00505103	0.15905	38.5405	37.0705	43.5358	33.0716	28.0957	18.5272	27.0496	38.3203	40.1643	22.6111	26.3928	22.363	19.1575	42.5749	23.6915	26.5473	27.2454	16.6418	46.1511	7.98434	32.0252	25.5353	27.7011	20.1645	45.9761	11.6653	15.7096	43.144	12.4049	29.5138	18.03	18.6393	26.3035	30.7093	13.9159
ENSSSCG00000002443	TC2N	tandem C2 domains, nuclear [Source:VGNC Symbol;Acc:VGNC:93808]	25.3625	-0.754122	0.269096	-2.80243	0.00507194	0.159187	52.305	17.0642	26.6052	23.6226	27.3153	11.9104	12.216	18.6928	24.0986	30.1481	24.0978	23.3353	21.7699	50.3158	16.7234	32.4467	28.8966	19.7236	44.7526	25.7273	34.8719	31.0072	25.9139	16.8037	5.40895	11.6653	12.0843	40.9503	18.6074	34.8799	19.7471	45.3828	5.091	33.501	20.0041
ENSSSCG00000012792	RENBP	renin binding protein [Source:NCBI gene (formerly Entrezgene);Acc:396934]	133.11	-0.392921	0.140242	-2.80173	0.00508292	0.159193	118.374	125.334	84.6529	132.287	174.818	137.631	136.121	129.915	164.674	171.198	152.619	86.5353	147.164	125.79	170.021	123.887	134.576	85.6745	159.431	144.605	135.929	156.86	193.908	107.544	102.77	80.4909	128.094	187.933	115.188	88.5413	113.331	126.423	95.032	181.464	140.029
ENSSSCG00000007866	TMC7	transmembrane channel like 7 [Source:VGNC Symbol;Acc:VGNC:94044]	7.95501	1.07588	0.384357	2.79917	0.00512334	0.159869	2.75289	4.70737	9.67461	14.961	5.46306	3.97012	13.0885	8.41177	8.03287	3.23015	4.59006	9.72306	12.1911	13.5466	5.57446	2.9497	5.77933	11.7109	6.9926	3.5486	7.11672	2.73593	7.14867	4.20094	21.6358	3.4996	22.9602	5.11879	7.08852	2.68307	6.00999	19.4498	2.5455	8.37526	6.95795
ENSSSCG00000006093	NDUFAF6	NADH:ubiquinone oxidoreductase complex assembly factor 6 [Source:VGNC Symbol;Acc:VGNC:90642]	73.7977	0.579988	0.207264	2.79831	0.00513709	0.159869	84.4221	54.7231	58.0477	71.6552	37.461	100.576	64.57	64.4902	62.2547	58.1428	73.441	88.4799	101.012	46.4454	52.9574	85.5412	104.854	93.0708	45.4519	79.8434	83.9773	52.8946	65.2316	80.658	78.4297	87.4901	116.009	24.1314	97.4671	40.246	137.371	53.4868	75.5165	52.1127	110.457
ENSSSCG00000002296	Novel gene	retinol dehydrogenase 11 [Source:NCBI gene (formerly Entrezgene);Acc:100154684]	8521.73	0.573507	0.204938	2.79845	0.00513486	0.159869	5377.32	6513.23	8760.36	8926.98	6087.41	10257.5	13310.2	6403.23	6530.72	5840.12	9650.6	12030.3	6754.75	4216.85	4054.03	10697.8	12572.5	8343.71	4192.76	7224.94	6979.36	7947.86	8783.03	12623	7567.12	9649.57	12775.5	6676.36	9890.25	6120.08	13272.6	6757.98	14855.5	4519.85	12097.3
ENSSSCG00000014876	MYO7A	myosin VIIA [Source:VGNC Symbol;Acc:VGNC:90533]	96.1394	-0.42629	0.152396	-2.79724	0.00515408	0.160059	133.974	84.7326	45.9544	143.31	101.457	113.81	50.609	50.4706	90.3697	128.129	95.2437	97.2306	89.6918	106.437	112.883	81.8541	92.4692	59.7872	121.671	83.392	142.334	82.9897	95.6134	100.822	102.77	97.9889	116.009	92.8694	72.6573	131.47	81.5641	102.922	82.3045	105.156	73.9282
ENSSSCG00000015893	SLC4A10	solute carrier family 4 member 10 [Source:VGNC Symbol;Acc:VGNC:95592]	3.35586	2.65644	0.950065	2.79606	0.00517299	0.160308	0	24.7137	0	0.78742	0	1.32337	0	0	3.01232	0	1.14751	0.972306	16.5451	1.93522	0	2.21227	5.77933	5.54727	0.69926	0	1.42334	0	0.893584	9.24206	0	1.16653	18.1265	0	0.886065	5.36614	4.29285	0	4.2425	2.79175	4.34872
ENSSSCG00000004342	NDUFAF4	NADH:ubiquinone oxidoreductase complex assembly factor 4 [Source:VGNC Symbol;Acc:VGNC:90641]	53.5083	0.696769	0.24976	2.78975	0.00527487	0.161763	46.7992	45.3084	67.7223	50.3949	31.2175	83.3726	61.0798	42.0589	29.1191	43.0687	45.9006	57.3661	74.8883	32.8988	34.8404	90.7032	80.9106	61.6363	30.0682	92.2635	43.412	46.5107	25.9139	64.6944	29.7492	73.4916	62.8384	31.444	66.4548	16.0984	85.857	36.4683	78.062	22.334	87.8441
ENSSSCG00000038006	SLC25A33	solute carrier family 25 member 33 [Source:VGNC Symbol;Acc:VGNC:93009]	42.4199	1.24144	0.444992	2.7898	0.00527402	0.161763	12.8468	18.241	31.4425	18.8981	5.46306	59.5518	75.0409	10.2811	26.1068	17.2275	13.7702	31.1138	37.4442	15.4818	12.5425	83.3289	67.7007	87.5235	5.59408	27.5016	43.412	26.4473	41.9984	92.4206	13.5224	82.8239	134.136	19.0126	77.9737	2.68307	76.4127	43.7619	74.668	13.9588	84.3651
ENSSSCG00000009671	PBK	PDZ binding kinase [Source:VGNC Symbol;Acc:VGNC:91200]	11.1681	1.21114	0.433867	2.79149	0.00524655	0.161763	7.34105	10.0032	0	6.29936	9.36525	5.2935	38.393	4.67321	5.02054	3.23015	9.18012	8.75076	14.8035	15.4818	5.57446	11.7988	9.0818	22.1891	6.9926	18.6301	7.11672	3.6479	4.46792	25.2056	13.5224	12.8319	15.7096	11.7001	2.65819	2.68307	6.00999	47.814	9.3335	6.51409	9.56718
ENSSSCG00000010094	SNAP29	synaptosome associated protein 29 [Source:VGNC Symbol;Acc:VGNC:93278]	162.839	0.324606	0.116327	2.79046	0.00526333	0.161763	122.963	126.51	290.238	150.397	151.405	194.536	152.699	184.124	146.6	222.881	158.357	134.178	171.547	131.595	140.755	140.848	165.124	150.393	116.077	184.527	157.279	157.772	149.228	166.357	178.495	146.983	182.473	125.776	170.124	195.864	141.664	169.375	179.033	127.49	215.696
ENSSSCG00000037347	Novel gene	R3H and coiled-coil domain-containing protein 1-like [Source:NCBI gene (formerly Entrezgene);Acc:110258721]	8.31757	1.94702	0.697404	2.79181	0.00524135	0.161763	4.58816	20.5947	0	7.8742	13.2674	26.4675	23.5593	11.2157	2.00822	2.15344	1.14751	1.94461	11.3203	5.80567	0	0	5.77933	17.8745	0	0.887149	2.84669	16.4156	3.57433	1.68037	27.0447	9.33227	10.8759	0	3.54426	2.68307	14.5957	3.24163	18.667	1.86117	18.2646
ENSSSCG00000041847	Novel gene	0	8.71025	-1.33835	0.480194	-2.7871	0.00531819	0.162752	17.435	0	24.1865	11.8113	10.9261	3.97012	1.74514	11.2157	27.1109	2.15344	17.2127	13.6123	2.61238	7.7409	8.36169	6.63682	4.12809	1.23273	18.1807	4.43575	10.6751	8.20778	16.0845	5.88131	10.8179	2.33307	4.83372	7.31255	8.86065	16.0984	8.5857	2.43122	1.697	3.72234	2.60923
ENSSSCG00000002753	NOB1	NIN1 (RPN12) binding protein 1 homolog [Source:VGNC Symbol;Acc:VGNC:96629]	230.477	0.58189	0.209103	2.78279	0.00538936	0.164588	175.268	205.947	171.724	225.99	181.842	453.917	326.341	165.432	141.579	261.642	165.242	260.578	216.828	92.8908	150.51	197.63	265.023	250.243	151.04	339.778	184.323	261.737	178.717	286.504	137.928	270.636	415.7	184.276	274.68	93.9074	377.771	194.498	267.277	187.047	352.246
ENSSSCG00000025821	C2CD2	C2 calcium dependent domain containing 2 [Source:VGNC Symbol;Acc:VGNC:85990]	377.943	0.41204	0.148163	2.781	0.00541925	0.164616	315.665	293.034	377.31	392.135	269.251	528.026	410.98	341.144	351.438	360.701	316.714	518.239	305.649	369.628	221.585	432.131	646.459	371.051	261.523	385.023	365.799	372.086	342.242	513.354	270.447	526.107	519.625	284.458	454.551	270.99	435.295	310.386	447.159	277.314	370.511
ENSSSCG00000010529	SFRP5	secreted frizzled related protein 5 [Source:VGNC Symbol;Acc:VGNC:92777]	67.2162	-0.656145	0.235909	-2.78135	0.00541329	0.164616	48.6345	56.4884	33.8612	59.0565	92.0916	82.0492	63.6975	35.5164	65.267	75.3703	41.3105	85.5629	70.5344	46.4454	96.1595	85.5412	30.5479	32.0509	59.4371	67.4233	98.2107	96.6694	48.2535	47.8907	40.5671	59.4932	55.5878	188.664	44.3032	37.563	78.1299	89.1447	63.6375	106.087	71.319
ENSSSCG00000050178	Novel gene	0	11.9683	-1.11302	0.400264	-2.78072	0.00542382	0.164616	0.917632	8.82631	9.67461	4.72452	25.7544	3.97012	3.49027	18.6928	10.0411	15.0741	9.18012	16.5292	9.57874	1.93522	22.2979	28.7595	10.733	3.69818	10.4889	18.6301	11.3867	11.8557	20.5524	12.6028	24.3403	13.9984	6.04215	23.4002	4.43032	24.1476	5.15142	2.43122	11.0305	9.30584	5.21846
ENSSSCG00000045401	Novel gene	0	18.2276	-1.1918	0.429237	-2.77656	0.00549371	0.165155	39.4582	17.6526	16.9306	7.08678	18.7305	19.8506	3.49027	42.9935	23.0945	17.2275	16.0652	4.86153	11.3203	21.2875	36.234	13.2736	38.8041	0.616363	19.5793	14.1944	7.11672	13.6796	15.1909	5.88131	10.8179	1.16653	7.25059	34.369	9.74671	53.6614	39.4942	10.5353	15.273	22.334	8.69743
ENSSSCG00000040838	AGBL2	ATP/GTP binding protein like 2 [Source:VGNC Symbol;Acc:VGNC:85176]	50.6454	-0.587924	0.211864	-2.775	0.00552013	0.165155	61.4813	77.6715	26.6052	52.7571	63.2154	30.4376	47.9913	60.7517	65.267	37.6851	59.6708	64.1722	39.1858	87.0851	58.5319	43.508	35.5016	41.2963	60.1363	25.7273	64.7621	51.9826	50.0407	26.886	75.7253	38.4956	20.5433	69.4692	41.645	99.2736	26.6157	39.7099	42.425	56.7656	29.5713
ENSSSCG00000015735	PTPN18	protein tyrosine phosphatase non-receptor type 18 [Source:VGNC Symbol;Acc:VGNC:96520]	153.061	0.428218	0.154261	2.77592	0.00550449	0.165155	147.739	159.462	123.351	159.846	106.139	185.272	185.857	205.621	112.46	230.418	190.487	120.566	181.125	87.0851	118.457	114.301	138.704	148.543	128.664	133.96	126.678	164.156	144.761	176.439	94.6566	181.979	189.724	179.889	198.478	85.8582	137.371	225.293	102.668	129.351	241.789
ENSSSCG00000007981	NPRL3	NPR3 like, GATOR1 complex subunit [Source:VGNC Symbol;Acc:VGNC:90859]	170.77	-0.319891	0.115259	-2.77541	0.00551319	0.165155	207.385	165.346	125.77	146.46	175.598	156.158	178.004	186.928	167.686	269.179	201.963	129.317	145.423	149.012	225.766	146.01	146.134	127.587	196.492	186.301	197.133	177.835	197.482	131.909	181.2	120.153	160.721	217.914	174.555	179.766	156.26	128.044	174.791	167.505	179.167
ENSSSCG00000006214	RRS1	ribosome biogenesis regulator 1 homolog [Source:VGNC Symbol;Acc:VGNC:92469]	70.7005	0.626869	0.225819	2.77598	0.00550358	0.165155	66.0695	43.5431	70.141	77.9546	46.0458	109.84	76.786	58.8824	37.152	59.2195	59.6708	74.8676	68.7928	50.3158	32.0532	69.3179	134.576	98.6181	37.76	146.38	59.0687	69.3101	46.4663	84.0187	45.9761	65.3259	67.6721	46.0691	77.9737	50.9783	131.361	57.5389	106.911	40.0151	107.848
ENSSSCG00000032650	Novel gene	SUB1 regulator of transcription [Source:NCBI gene (formerly Entrezgene);Acc:110257216]	229.204	0.260182	0.0936284	2.77888	0.00545465	0.165155	245.925	251.844	237.028	264.573	196.67	256.735	232.103	231.791	188.772	211.037	246.716	212.935	221.182	270.931	190.925	215.328	254.29	228.054	181.807	204.044	202.115	160.508	200.163	230.211	340.764	219.308	305.733	195.976	210.883	217.329	279.894	229.345	267.277	184.256	235.7
ENSSSCG00000016838	RANBP3L	RAN binding protein 3 like [Source:VGNC Symbol;Acc:VGNC:92080]	8.21134	-0.861079	0.309968	-2.77797	0.00547003	0.165155	8.25868	7.06105	9.67461	7.8742	9.36525	0	6.10798	9.34641	8.03287	11.8439	8.0326	9.72306	2.61238	19.3522	13.9362	9.58651	4.12809	3.08181	6.9926	5.3229	7.11672	13.6796	8.04225	8.40187	8.11342	10.4988	3.62529	10.9688	3.54426	21.4646	6.00999	10.5353	5.9395	6.51409	2.60923
ENSSSCG00000027052	PEX11A	peroxisomal biogenesis factor 11 alpha [Source:VGNC Symbol;Acc:VGNC:91321]	515.628	0.554202	0.199777	2.7741	0.00553542	0.165277	334.936	548.997	621.594	386.623	365.245	487.002	731.212	415.915	432.771	260.566	603.593	753.537	485.903	677.329	241.096	662.207	578.758	483.229	277.606	663.588	466.857	410.389	433.388	900.681	581.462	332.462	528.084	376.596	633.536	359.531	534.03	422.222	1068.26	262.425	725.366
ENSSSCG00000002716	MLKL	mixed lineage kinase domain like pseudokinase [Source:VGNC Symbol;Acc:VGNC:90254]	60.1841	0.479021	0.172736	2.77314	0.00555174	0.165428	27.5289	44.1316	79.8156	63.781	44.4849	64.8453	60.2072	46.7321	62.2547	36.6084	52.7857	69.0337	66.1804	69.6681	45.9893	55.3068	107.33	57.3218	34.2637	54.1161	64.7621	62.0143	48.2535	61.3337	75.7253	79.3243	79.7564	59.9629	53.1639	77.809	81.5641	81.851	50.0615	36.2928	52.1846
ENSSSCG00000032648	RBL2	RB transcriptional corepressor like 2 [Source:VGNC Symbol;Acc:VGNC:92143]	875.771	-0.405114	0.146191	-2.77113	0.00558629	0.165669	1098.4	1124.47	853.785	975.613	949.792	746.383	890.02	835.569	1258.15	490.983	1007.52	911.051	718.405	1381.75	851.499	747.748	719.939	588.627	1256.57	731.898	725.905	766.059	939.156	650.305	1241.35	730.25	629.593	998.894	857.71	1108.11	659.382	675.879	813.711	1113.91	603.602
ENSSSCG00000020915	P4HA2	prolyl 4-hydroxylase subunit alpha 2 [Source:VGNC Symbol;Acc:VGNC:91133]	310.07	0.428289	0.154528	2.77159	0.00557832	0.165669	262.443	276.558	280.564	300.007	280.957	424.803	335.939	331.798	191.785	393.002	269.666	296.553	458.038	210.939	193.713	282.433	285.664	289.074	241.944	375.264	283.957	413.125	265.394	436.057	386.74	416.453	461.621	269.102	339.363	198.547	277.318	211.516	337.703	178.672	395.733
ENSSSCG00000029662	RASSF4	Ras association domain family member 4 [Source:NCBI gene (formerly Entrezgene);Acc:100152580]	76.6189	-0.457943	0.16532	-2.77005	0.00560485	0.165669	80.7516	57.0768	45.9544	74.0175	81.1655	47.6415	53.2267	68.2288	66.2711	87.2142	71.1459	50.5599	50.5061	58.0567	103.128	76.6921	64.3982	72.1145	86.7082	64.7619	100.346	136.796	106.336	78.1374	37.8626	75.8247	93.0492	116.27	42.5311	120.738	76.4127	130.475	57.698	66.0715	83.4954
ENSSSCG00000033537	Novel gene	0	21.2035	-0.890659	0.321524	-2.77012	0.00560358	0.165669	19.2703	13.5337	9.67461	22.0478	32.7784	6.61687	11.3434	15.8889	22.0904	29.0714	19.5078	23.3353	30.4778	34.834	22.2979	11.0614	10.733	12.9436	21.677	15.0815	56.9337	31.0072	14.2973	13.443	27.0447	16.3315	10.8759	70.2005	8.86065	26.8307	12.8785	15.3977	10.182	27.9175	15.6554
ENSSSCG00000040207	P2RY2	purinergic receptor P2Y2 [Source:VGNC Symbol;Acc:VGNC:98173]	58.7355	0.794073	0.286829	2.76845	0.00563237	0.166149	46.7992	28.2442	50.7917	75.5923	39.8023	109.84	116.052	68.2288	43.1767	151.817	61.9658	21.3907	75.7591	29.0284	48.7765	40.5583	108.982	32.0509	41.2563	70.9719	37.7186	34.6551	44.6792	50.4112	10.8179	93.3227	70.089	29.2502	97.4671	56.3445	48.9385	77.799	36.4855	35.3622	71.319
ENSSSCG00000016338	PER2	period circadian regulator 2 [Source:VGNC Symbol;Acc:VGNC:96478]	121.385	-0.65652	0.237323	-2.76635	0.00566873	0.166887	126.633	118.273	118.514	133.861	142.82	133.661	148.337	204.686	186.764	99.058	49.3431	74.8676	114.945	216.745	220.191	95.8651	80.085	65.3345	172.018	200.496	101.057	127.677	141.186	84.8589	73.0208	69.992	33.8361	116.27	98.3532	169.033	109.038	115.888	93.335	162.852	49.5754
ENSSSCG00000015037	IL18	interleukin 18 [Source:NCBI gene (formerly Entrezgene);Acc:397057]	150.479	0.440948	0.159465	2.76516	0.00568946	0.167163	132.139	140.044	137.863	241.738	124.87	104.547	138.738	186.928	85.3492	142.127	118.194	123.483	155.872	92.8908	190.925	127.574	165.949	152.242	111.882	142.831	118.137	132.236	119.74	173.919	151.451	166.814	180.056	122.851	176.327	142.203	166.563	341.181	142.548	119.115	197.432
ENSSSCG00000006783	DDX20	DEAD-box helicase 20 [Source:VGNC Symbol;Acc:VGNC:87214]	104.456	-0.332732	0.120498	-2.76131	0.00575701	0.16845	141.315	86.4979	99.1648	73.2301	101.457	83.3726	89.8745	83.1831	100.411	100.135	153.767	85.5629	88.821	108.373	122.638	118.725	67.7007	107.247	113.979	115.329	89.6706	98.4933	90.2519	117.626	102.77	93.3227	76.1312	125.776	118.733	126.104	102.17	92.3863	104.365	145.171	132.201
ENSSSCG00000002305	EXD2	exonuclease 3'-5' domain containing 2 [Source:VGNC Symbol;Acc:VGNC:97990]	99.88	-0.359955	0.130365	-2.76113	0.00576009	0.16845	144.986	98.8547	67.7223	87.4036	93.6525	76.7557	107.326	85.987	119.489	91.521	141.144	110.843	116.686	137.401	110.096	99.5523	71.8288	92.4544	139.852	99.3607	92.5173	84.8137	111.698	112.585	102.77	92.1562	77.3396	94.3319	95.695	104.64	56.6656	72.1262	114.547	114.462	76.5374
ENSSSCG00000025910	ZNF277	zinc finger protein 277 [Source:VGNC Symbol;Acc:VGNC:95215]	513.806	-0.380044	0.137662	-2.76071	0.00576758	0.16845	479.004	699.632	391.822	446.467	590.011	391.719	450.245	525.268	613.51	409.153	649.493	482.264	435.397	826.341	606.223	446.879	368.226	509.116	700.658	483.496	541.582	516.178	599.595	464.624	616.62	375.624	309.358	663.248	365.059	464.171	409.538	474.088	455.644	733.3	489.665
ENSSSCG00000024126	CCT5	chaperonin containing TCP1 subunit 5 [Source:VGNC Symbol;Acc:VGNC:86383]	994.304	0.374876	0.135879	2.75889	0.00579975	0.16872	930.478	880.278	844.11	907.895	922.477	1468.95	999.963	822.484	640.621	1053.03	1008.67	1121.07	1093.72	698.616	890.52	1049.35	1003.95	1271.56	683.177	1280.16	920.191	1012.29	804.225	1379.59	843.796	1129.2	1390.9	621.567	1223.66	638.57	1274.12	883.343	917.228	851.484	1339.4
ENSSSCG00000037487	Novel gene	membrane primary amine oxidase [Source:NCBI gene (formerly Entrezgene);Acc:100520329]	531.865	-0.484273	0.175516	-2.75914	0.00579533	0.16872	604.719	488.389	326.518	572.454	607.18	696.095	474.677	423.392	554.268	725.708	593.265	336.418	394.47	611.531	505.882	598.788	691.868	231.752	611.153	544.71	688.186	765.147	596.02	336.915	400.262	457.281	477.33	680.798	365.945	466.854	648.22	701.812	253.701	782.621	400.952
ENSSSCG00000037682	HFE	homeostatic iron regulator [Source:VGNC Symbol;Acc:VGNC:88866]	247.471	0.415187	0.150539	2.758	0.00581559	0.168847	250.513	267.731	159.631	216.54	227.107	271.292	355.135	272.915	179.735	245.492	247.863	388.922	252.53	251.579	135.181	165.92	187.415	279.829	223.763	257.273	266.165	258.089	213.566	390.687	327.241	318.464	254.979	145.52	328.73	163.667	171.714	253.657	256.247	249.397	227.003
ENSSSCG00000038948	ETS2	ETS proto-oncogene 2, transcription factor [Source:VGNC Symbol;Acc:VGNC:87809]	944.654	0.533968	0.193705	2.7566	0.00584052	0.169041	722.176	891.458	807.83	1261.45	644.641	1749.5	800.145	1096.33	753.081	847.377	713.754	1061.76	1038.86	847.628	472.436	667.369	1865.07	784.014	781.073	540.274	751.525	881.88	951.666	828.425	608.507	1335.68	1598.75	743.686	1012.77	823.702	1674.21	897.12	902.804	764.01	941.932
ENSSSCG00000002993	CYP2A19	cytochrome P450 2A19 [Source:NCBI gene (formerly Entrezgene);Acc:403149]	3219.55	-1.81336	0.658106	-2.75543	0.0058615	0.169041	4857.02	7399.39	445.032	1088.21	14034.6	3600.9	6379.35	4657.32	5066.73	3637.15	6567.23	623.248	478.937	5821.16	217.404	341.427	894.144	194.154	6008.74	6366.18	1108.07	2634.7	3021.21	335.235	2623.34	305.632	517.208	10174	107.214	917.61	1673.35	991.937	835.772	7204.58	1555.97
ENSSSCG00000037595	Novel gene	adaptor related protein complex 3 subunit sigma 1 [Source:NCBI gene (formerly Entrezgene);Acc:100736866]	235.781	0.302138	0.109619	2.75625	0.00584682	0.169041	220.232	228.896	147.538	273.235	228.668	181.302	251.3	259.83	178.731	212.113	211.143	246.966	242.952	201.263	235.521	268.422	260.07	315.578	181.807	246.627	209.231	209.754	197.482	300.787	197.427	267.136	265.855	215.72	236.579	179.766	313.378	291.746	233.337	201.006	340.939
ENSSSCG00000016611	CADPS2	calcium dependent secretion activator 2 [Source:VGNC Symbol;Acc:VGNC:86137]	499.274	-0.397598	0.144316	-2.75506	0.00586819	0.169041	710.247	504.865	636.106	428.356	502.602	431.42	493.001	518.726	706.892	352.087	551.955	486.153	457.167	836.017	416.691	577.403	362.446	416.045	570.596	331.794	421.31	533.505	507.555	590.652	735.617	384.956	362.529	454.841	388.096	598.324	396.659	288.505	601.586	567.656	352.246
ENSSSCG00000041731	Novel gene	0	199.853	0.741447	0.269309	2.75314	0.00590265	0.169701	113.786	110.035	316.844	195.28	120.968	304.376	219.887	143.935	130.534	156.124	104.424	302.387	188.092	119.984	93.3722	327.416	441.706	279.829	120.972	209.367	185.746	196.075	112.592	237.773	102.77	253.138	333.527	109.688	248.098	118.055	362.317	137.769	338.551	83.7526	175.688
ENSSSCG00000016335	ESPNL	espin like [Source:VGNC Symbol;Acc:VGNC:96163]	11.1456	-0.865873	0.314664	-2.75174	0.0059279	0.170095	7.34105	8.82631	12.0933	19.6855	10.1457	2.64675	5.23541	14.9543	19.0781	10.7672	5.73757	4.86153	6.09556	9.67612	19.5106	11.7988	15.6867	3.69818	11.8874	14.1944	5.69337	17.3275	23.2332	11.7626	8.11342	8.16574	12.0843	21.2064	12.4049	18.7815	10.3028	4.05203	9.3335	10.2364	3.47897
ENSSSCG00000036546	RNF141	ring finger protein 141 [Source:VGNC Symbol;Acc:VGNC:98292]	179.946	-0.361453	0.131397	-2.75084	0.00594427	0.170233	216.561	238.899	137.863	168.508	174.818	149.541	124.777	166.366	163.67	102.288	173.275	205.157	179.384	292.219	207.649	245.562	177.508	138.682	185.304	157.025	170.801	155.036	157.271	156.275	240.698	173.814	155.888	201.826	128.479	257.575	194.037	158.029	173.942	222.41	146.987
ENSSSCG00000005785	PCSK6	proprotein convertase subtilisin/kexin type 6 [Source:NCBI gene (formerly Entrezgene);Acc:100524545]	2786.85	-0.356656	0.129699	-2.74988	0.00596174	0.170401	4926.76	2373.69	2820.15	3197.71	2403.75	2908.78	2523.47	2702.05	2084.53	2392.47	3628.44	3670.46	2318.05	2788.66	2420.71	3028.6	2575.93	1678.36	3996.27	2465.39	2326.45	3074.27	3389.36	2539.05	2699.06	3333.95	2906.28	2327.58	2861.99	2691.12	2577.43	1699.42	3057.14	2767.56	2384.84
ENSSSCG00000002855	Novel gene	cyclin E1 [Source:NCBI gene (formerly Entrezgene);Acc:100523248]	16.8303	0.562814	0.204722	2.74917	0.00597468	0.170441	9.17632	15.8874	9.67461	20.4729	14.0479	3.97012	25.3045	18.6928	18.0739	18.3042	19.5078	12.64	19.1575	15.4818	13.9362	12.5362	19.8148	25.8872	12.5867	11.5329	22.7735	13.6796	22.3396	20.1645	18.9313	15.1649	15.7096	11.7001	17.7213	10.7323	18.8885	27.5538	22.061	15.8199	19.1344
ENSSSCG00000030153	SMURF1	SMAD specific E3 ubiquitin protein ligase 1 [Source:VGNC Symbol;Acc:VGNC:93270]	109.883	-0.441514	0.160655	-2.74822	0.00599204	0.170605	110.116	117.096	116.095	129.137	110.822	117.78	66.3152	85.0524	148.608	104.442	72.2934	92.3691	62.6972	92.8908	112.883	101.765	124.668	67.1836	164.326	85.1663	135.218	140.444	131.357	106.704	78.4297	110.821	117.218	181.351	119.619	115.372	150.25	106.974	100.123	117.254	53.0543
ENSSSCG00000014302	CDKL3	cyclin dependent kinase like 3 [Source:VGNC Symbol;Acc:VGNC:86512]	5.01034	-1.24834	0.454769	-2.74499	0.00605124	0.171627	10.0939	8.23789	2.41865	3.14968	3.12175	2.64675	0	3.73857	12.0493	2.15344	12.6227	5.83384	4.35397	7.7409	4.18085	6.63682	0	3.69818	5.59408	5.3229	4.27003	7.2958	6.25508	4.20094	16.2268	1.16653	0	6.5813	5.31639	5.36614	1.71714	1.62081	1.697	7.44467	2.60923
ENSSSCG00000017089	ANXA6	annexin A6 [Source:VGNC Symbol;Acc:VGNC:85371]	1347.71	0.454031	0.165373	2.7455	0.00604193	0.171627	1382.87	1998.28	1209.33	844.114	1392.3	1622.46	2094.16	1638.43	672.753	1882.1	1805.04	1132.74	1795.58	789.572	944.871	1171.03	1184.76	1283.27	1136.3	1126.68	1455.37	1124.47	1221.53	1514.02	1338.71	1172.37	1892.4	1185.36	1642.76	821.019	1210.58	1166.99	2020.28	1017.13	1280.26
ENSSSCG00000022295	Novel gene	chromosome 1 C9orf16 homolog [Source:NCBI gene (formerly Entrezgene);Acc:100152322]	18.4418	0.761184	0.27743	2.7437	0.00607514	0.171969	10.0939	15.8874	26.6052	21.2603	10.9261	22.4974	10.4708	12.1503	14.0575	26.9179	10.3276	23.3353	28.7362	7.7409	16.7234	16.2233	14.8611	32.0509	7.69186	16.8558	22.0618	15.5036	11.6166	48.7309	18.9313	29.1634	24.1686	12.4313	25.6959	10.7323	9.44427	10.5353	25.455	12.0976	23.4831
ENSSSCG00000008013	IGFALS	insulin like growth factor binding protein acid labile subunit [Source:NCBI gene (formerly Entrezgene);Acc:397322]	270.66	-1.03467	0.377192	-2.74308	0.00608666	0.171969	936.902	307.744	94.3275	151.972	445.63	316.286	282.712	493.491	118.485	313.325	642.608	82.646	366.604	150.948	542.116	198.367	71.0032	116.493	327.253	452.446	96.0757	149.564	299.35	25.2056	386.74	155.149	138.97	323.215	198.478	386.362	273.884	123.992	174.791	257.772	72.1887
ENSSSCG00000000555	ITPR2	inositol 1,4,5-trisphosphate receptor type 2 [Source:NCBI gene (formerly Entrezgene);Acc:100517279]	479.895	-0.932169	0.340227	-2.73984	0.00614684	0.173005	459.733	390.711	783.644	416.545	372.269	333.49	376.949	246.745	1090.46	180.889	341.959	336.418	189.833	1681.71	737.223	329.629	342.632	222.507	580.385	309.615	279.687	302.776	412.836	270.54	1006.06	339.461	377.03	489.941	323.414	1671.55	295.348	299.04	312.248	516.474	176.558
ENSSSCG00000017895	RABEP1	rabaptin, RAB GTPase binding effector protein 1 [Source:VGNC Symbol;Acc:VGNC:99032]	1069.71	-0.413953	0.151083	-2.73991	0.00614556	0.173005	1212.19	854.975	1523.75	1011.05	1030.18	1008.41	1148.3	982.308	1442.9	691.253	1141.78	1067.59	1080.66	1501.73	1268.19	1180.62	865.248	708.817	1169.16	1118.7	844.754	892.824	1127.7	867.914	1668.66	943.726	768.562	1034.73	1019.86	1902.3	926.397	596.459	1153.11	1030.16	654.917
ENSSSCG00000011470	ABHD6	abhydrolase domain containing 6, acylglycerol lipase [Source:VGNC Symbol;Acc:VGNC:84982]	479.472	0.377562	0.137896	2.73803	0.00618086	0.173341	439.545	370.705	490.987	358.276	405.827	279.232	506.09	479.471	353.446	439.301	663.264	568.799	733.209	462.519	483.585	494.812	407.03	574.45	342.637	588.18	619.866	372.086	439.643	525.957	586.871	475.946	457.995	291.771	600.752	415.876	421.558	575.389	591.404	366.65	598.383
ENSSSCG00000037734	UBE2M	ubiquitin conjugating enzyme E2 M [Source:VGNC Symbol;Acc:VGNC:94648]	359.038	0.315868	0.115393	2.73733	0.0061941	0.173341	309.242	305.39	282.982	311.818	327.784	418.186	368.224	343.948	249.019	434.994	339.664	394.756	411.015	251.579	312.17	371.662	352.539	422.209	268.516	413.412	334.486	355.67	391.39	524.277	305.606	379.124	445.911	274.952	479.361	273.673	412.972	371.166	322.43	292.203	514.018
ENSSSCG00000017397	MLX	MAX dimerization protein MLX [Source:VGNC Symbol;Acc:VGNC:90261]	455.811	-0.292847	0.10696	-2.73792	0.00618294	0.173341	635.001	414.248	302.332	457.491	510.406	513.469	438.902	413.111	338.384	649.261	556.545	429.759	435.397	358.017	480.797	548.644	410.332	372.9	495.775	576.647	472.55	536.241	525.427	424.295	405.671	370.958	427.785	435.828	455.437	362.214	418.124	335.508	454.796	459.709	531.413
ENSSSCG00000004952	SMAD3	SMAD family member 3 [Source:VGNC Symbol;Acc:VGNC:93217]	296.014	-0.359347	0.131321	-2.7364	0.00621147	0.173497	312.912	335.4	290.238	340.165	306.712	176.009	198.073	337.405	351.438	304.711	289.174	233.353	204.637	356.081	333.074	207.216	178.334	310.647	415.36	282.113	332.351	286.36	359.221	294.906	311.014	269.469	201.808	386.834	299.49	410.51	242.117	263.382	330.915	362.928	246.137
ENSSSCG00000006250	LYN	LYN proto-oncogene, Src family tyrosine kinase [Source:VGNC Symbol;Acc:VGNC:89910]	644.978	0.33132	0.121192	2.73385	0.00625978	0.174515	614.813	843.207	549.034	782.695	600.937	801.965	992.983	674.811	605.477	554.51	580.643	629.082	620.006	580.567	419.478	518.409	788.465	573.834	610.454	614.794	519.52	539.889	698.782	509.154	592.28	901.731	791.522	601.092	615.815	456.122	863.721	777.18	521.827	685.84	543.59
ENSSSCG00000003393	TMEM201	transmembrane protein 201 [Source:VGNC Symbol;Acc:VGNC:94131]	35.4123	0.575993	0.210739	2.73321	0.00627204	0.174526	23.8584	27.0674	36.2798	38.5836	41.3632	43.6714	44.501	26.17	26.1068	24.7645	44.7531	27.2246	36.5734	17.417	23.6915	42.7706	56.9677	44.3781	29.3689	41.696	41.277	31.0072	25.0203	41.1692	8.11342	51.3275	68.8806	31.444	34.5565	10.7323	60.9585	26.7434	44.122	25.1258	41.7477
ENSSSCG00000001392	TCF19	transcription factor 19 [Source:VGNC Symbol;Acc:VGNC:93818]	15.6184	0.993496	0.363631	2.73216	0.00629213	0.174565	7.34105	10.0032	9.67461	7.8742	7.02394	11.9104	21.8142	9.34641	8.03287	19.3809	9.18012	16.5292	21.7699	11.6113	16.7234	9.58651	11.5587	31.4345	6.29334	20.4044	17.7918	6.38383	15.1909	67.215	16.2268	15.1649	21.7518	8.77506	7.08852	5.36614	11.1614	48.6244	18.667	9.30584	10.4369
ENSSSCG00000001913	STOML1	stomatin like 1 [Source:VGNC Symbol;Acc:VGNC:93566]	62.693	-0.4532	0.165892	-2.73189	0.00629715	0.174565	89.9279	85.321	43.5358	43.3081	81.1655	62.1986	49.7364	80.3791	74.304	101.211	66.5559	64.1722	49.6353	54.1863	79.4361	54.5694	45.409	48.0763	76.2193	55.0033	62.6271	75.6939	59.8701	57.9729	78.4297	37.3291	41.0867	79.7068	65.5688	48.2952	31.7671	49.4348	81.456	76.3079	44.3569
ENSSSCG00000035585	Novel gene	182 kDa tankyrase-1-binding protein-like [Source:NCBI gene (formerly Entrezgene);Acc:110259265]	42.6447	-0.406116	0.148727	-2.73061	0.00632181	0.174591	55.0579	47.6621	43.5358	44.8829	46.8262	33.0844	37.5204	44.8628	55.226	32.3015	47.0481	40.8369	37.4442	36.7693	47.3829	37.6086	51.1883	41.9127	69.926	52.3418	54.087	46.5107	47.3599	31.9271	32.4537	26.8303	32.6276	56.3066	31.8983	50.9783	38.6356	39.7099	38.1825	38.1539	23.4831
ENSSSCG00000040961	LIF	LIF interleukin 6 family cytokine [Source:VGNC Symbol;Acc:VGNC:89719]	19.7223	-1.45119	0.531427	-2.73073	0.00631937	0.174591	16.5174	11.18	7.25596	8.66162	49.948	3.97012	8.72568	8.41177	48.1972	7.53703	11.4751	15.5569	6.96636	67.7329	25.0851	11.7988	14.8611	20.9563	27.9704	5.3229	59.7804	45.5988	16.9781	21.0047	0	1.16653	6.04215	65.0817	3.54426	16.0984	4.29285	31.6059	7.6365	30.7093	2.60923
ENSSSCG00000033733	HMGN1	high mobility group nucleosome binding domain 1 [Source:NCBI gene (formerly Entrezgene);Acc:100625838]	1233.27	0.296051	0.108453	2.72975	0.00633817	0.174715	1109.42	1547.55	1257.7	1041.76	1137.1	1022.97	1216.36	1472.06	820.356	1171.47	1079.81	1588.75	1411.56	903.75	1110.71	1302.29	1074.95	1194.51	1025.81	1181.68	1283.14	1206.54	1145.57	1845.05	1133.17	1560.82	1467.04	1038.38	1142.14	855.899	1317.05	1395.52	1436.51	1203.25	1463.78
ENSSSCG00000039556	KCNQ1	potassium voltage-gated channel subfamily Q member 1 [Source:VGNC Symbol;Acc:VGNC:99782]	116.576	-0.493346	0.180881	-2.72746	0.00638237	0.174951	112.869	105.327	55.629	81.8917	116.285	104.547	117.797	145.804	120.493	165.815	154.915	91.3968	92.3042	79.3442	175.596	86.2786	80.085	87.5235	163.627	102.909	123.831	109.437	127.782	137.791	62.2029	106.155	107.55	179.157	64.6827	107.323	96.1598	145.873	123.032	239.16	109.588
ENSSSCG00000038682	TAF1D	TATA-box binding protein associated factor, RNA polymerase I subunit D [Source:VGNC Symbol;Acc:VGNC:93714]	199.087	-0.357471	0.131041	-2.72794	0.00637318	0.174951	148.656	172.996	181.399	225.99	227.107	153.511	160.553	159.824	138.567	219.65	208.848	123.483	179.384	218.68	228.553	294.97	229.522	206.482	238.448	176.543	235.563	202.458	266.288	215.928	192.018	146.983	126.885	193.783	197.592	246.842	276.46	204.222	170.548	241.021	158.293
ENSSSCG00000017909	CHRNE	cholinergic receptor nicotinic epsilon subunit [Source:HGNC Symbol;Acc:HGNC:1966]	3.66764	1.86875	0.685023	2.72801	0.00637178	0.174951	1.83526	0.588421	29.0238	1.57484	0	0	1.74514	7.47713	1.00411	2.15344	3.44254	2.91692	4.35397	1.93522	2.78723	1.47485	25.5942	1.23273	0	1.7743	2.13501	0.911975	1.78717	3.36075	8.11342	4.66614	1.20843	2.19377	3.54426	0	2.57571	0.810406	2.5455	1.86117	1.73949
ENSSSCG00000010822	BPNT1	3'(2'), 5'-bisphosphate nucleotidase 1 [Source:VGNC Symbol;Acc:VGNC:96673]	187.449	0.331241	0.121521	2.72579	0.00641471	0.17551	133.974	179.468	183.818	170.083	171.696	214.387	209.416	160.758	122.501	178.735	176.717	240.16	223.794	116.113	176.989	203.529	177.508	189.84	134.258	196.06	188.593	218.874	165.313	245.335	210.949	237.973	205.433	145.52	227.719	150.252	206.057	166.944	195.155	148.893	287.885
ENSSSCG00000000190	TUBA1B	tubulin alpha 1a [Source:NCBI gene (formerly Entrezgene);Acc:100135051]	844.298	0.591897	0.217317	2.72366	0.00645629	0.176003	554.249	590.774	798.156	643.322	705.515	678.891	966.806	691.635	378.549	966.893	679.329	1241.64	1182.54	365.757	872.403	1016.17	918.087	1153.22	578.987	998.043	707.402	1109.87	441.43	1320.77	597.689	1072.04	1464.62	786.099	761.129	348.799	639.635	1552.74	951.168	506.238	1309.83
ENSSSCG00000017682	MYO19	myosin XIX [Source:VGNC Symbol;Acc:VGNC:90524]	78.9356	0.427635	0.157008	2.72364	0.00645661	0.176003	73.4105	61.1958	111.258	85.0414	62.435	72.7856	69.8055	82.2484	55.226	58.1428	68.8509	105.009	103.625	61.9272	57.1382	80.3792	108.982	112.794	72.0237	72.7462	71.1672	61.1023	89.3584	104.183	67.6118	75.8247	78.548	55.5754	107.214	59.0275	90.1498	67.2637	128.123	45.5986	86.9743
ENSSSCG00000005664	LRRC8A	leucine rich repeat containing 8 VRAC subunit A [Source:VGNC Symbol;Acc:VGNC:98085]	310.08	0.432194	0.158849	2.72079	0.00651262	0.176224	286.301	277.735	210.423	377.174	250.52	418.186	455.481	305.628	319.306	344.55	298.354	245.021	269.946	205.134	193.713	275.797	433.45	305.1	226.56	310.502	293.92	251.705	280.585	404.97	224.471	375.624	514.792	267.639	289.743	160.984	544.333	269.055	335.157	311.746	319.196
ENSSSCG00000020912	HECTD2	HECT domain E3 ubiquitin protein ligase 2 [Source:VGNC Symbol;Acc:VGNC:88833]	54.2297	-0.562742	0.206749	-2.72186	0.0064915	0.176224	69.74	42.3663	50.7917	37.7962	36.6806	18.5272	46.2461	49.536	55.226	19.3809	44.7531	72.923	67.922	83.2147	68.2872	53.832	33.0247	39.4472	106.287	55.8904	63.3388	57.4544	57.1893	68.0552	78.4297	39.6622	61.63	48.9941	51.3917	85.8582	35.2014	39.7099	39.031	82.822	37.399
ENSSSCG00000001379	TUBB	tubulin beta class I [Source:VGNC Symbol;Acc:VGNC:94578]	1273.35	0.499417	0.183534	2.72112	0.00650613	0.176224	941.49	884.985	1688.22	908.683	963.06	1401.45	1254.75	1386.07	651.666	1430.96	805.555	1864.88	1440.29	799.248	1240.32	1428.39	1269.8	1621.03	897.849	1291.69	1147.21	1369.79	966.857	2481.91	787.002	1322.85	1947.99	892.131	1272.39	893.462	1155.64	1876.9	1613.85	870.096	1798.63
ENSSSCG00000038313	ZNF219	zinc finger protein 219 [Source:VGNC Symbol;Acc:VGNC:95207]	445.089	0.513421	0.188702	2.7208	0.00651242	0.176224	330.347	367.763	413.59	510.248	372.269	621.986	417.96	542.092	334.368	632.033	276.551	456.012	413.627	158.688	299.627	367.975	406.204	525.758	313.968	237.756	342.314	436.836	448.579	827.585	392.149	467.78	743.185	424.128	677.839	289.771	443.881	494.348	448.856	413.179	728.845
ENSSSCG00000023267	SCN1B	sodium voltage-gated channel beta subunit 1 [Source:VGNC Symbol;Acc:VGNC:92632]	97.8155	0.552327	0.203113	2.7193	0.00654193	0.176692	72.4929	91.2052	84.6529	93.703	57.7524	112.487	107.326	86.9216	85.3492	106.595	74.5885	141.957	135.844	89.0203	40.4149	87.7535	115.587	65.9508	66.4297	141.944	103.192	123.117	100.975	226.01	81.1342	139.984	85.7986	57.7692	113.416	34.8799	105.604	105.353	74.668	75.3773	138.289
ENSSSCG00000000515	TRHDE	thyrotropin releasing hormone degrading enzyme [Source:VGNC Symbol;Acc:VGNC:94390]	150.052	-1.23427	0.454093	-2.71811	0.00656562	0.177007	495.521	306.567	256.377	186.619	145.161	0	46.2461	127.111	126.518	118.439	243.273	188.627	69.6636	179.976	245.276	127.574	69.3519	163.953	443.331	42.5832	77.5722	145.916	173.355	67.215	154.155	48.9944	74.9227	145.52	77.9737	244.159	52.3728	17.8289	199.397	103.295	86.9743
ENSSSCG00000027017	NR1D2	nuclear receptor subfamily 1 group D member 2 [Source:VGNC Symbol;Acc:VGNC:99726]	963.07	-0.661973	0.243663	-2.71676	0.00659245	0.177406	1446.19	1085.05	936.019	1093.73	852.238	587.578	513.07	1150.54	1423.83	571.737	1312.76	963.555	738.434	2411.29	1049.39	688.754	466.474	821.612	1468.45	633.425	880.338	725.02	857.84	639.383	1866.09	802.575	419.326	907.488	705.307	2017.67	713.472	722.883	635.526	1052.49	547.938
ENSSSCG00000034207	CEBPB	CCAAT enhancer binding protein beta [Source:VGNC Symbol;Acc:VGNC:95883]	1045.98	0.549952	0.202502	2.71578	0.00661195	0.177606	415.687	784.953	940.856	958.29	875.651	1819.64	1376.91	1065.49	658.695	1260.84	800.965	1021.89	1106.78	497.353	939.297	1178.4	1341.63	1009.6	555.911	815.29	751.525	903.767	1170.59	925.046	827.569	1561.99	1557.67	918.456	1489.47	702.964	1984.16	1087.57	776.377	938.959	1589.02
ENSSSCG00000000217	RACGAP1	Rac GTPase activating protein 1 [Source:VGNC Symbol;Acc:VGNC:92050]	30.0001	0.594318	0.218989	2.71392	0.00664929	0.177927	18.3526	19.4179	31.4425	26.7723	20.2914	21.174	32.285	28.0392	24.0986	30.1481	25.2453	17.5015	37.4442	17.417	29.2659	20.6479	24.7685	46.8436	12.5867	23.953	36.2953	31.9191	34.8498	46.2103	24.3403	55.9936	49.5457	31.444	21.2655	34.8799	28.3328	78.6094	24.6065	21.4034	22.6133
ENSSSCG00000033558	GABRB2	gamma-aminobutyric acid type A receptor subunit beta2 [Source:VGNC Symbol;Acc:VGNC:88307]	35.5241	-0.910315	0.335461	-2.71363	0.00665512	0.177927	33.0347	36.4821	29.0238	43.3081	29.6566	18.5272	31.4125	24.3007	64.2629	23.6878	27.5404	34.0307	24.3822	29.0284	29.2659	28.7595	33.8503	14.1763	60.8356	17.743	32.7369	24.6233	50.0407	17.6439	13.5224	41.9952	4.83372	62.1567	24.8098	142.203	45.5042	67.2637	13.576	59.5574	9.56718
ENSSSCG00000039442	BMP2	bone morphogenetic protein 2 [Source:VGNC Symbol;Acc:VGNC:95488]	42.2379	-0.532954	0.196417	-2.71338	0.00666016	0.177927	46.7992	37.0705	45.9544	54.332	67.898	17.2039	41.8833	21.4967	38.1561	57.066	50.4907	41.8092	33.0902	44.5102	62.7127	48.67	29.7223	33.9	35.6622	39.9217	39.1419	47.4227	67.9123	26.0458	27.0447	23.3307	38.6698	52.6504	47.8475	67.0767	28.3328	59.1597	22.9095	50.2515	32.1805
ENSSSCG00000004943	MAP2K1	mitogen-activated protein kinase kinase 1 [Source:NCBI gene (formerly Entrezgene);Acc:100233191]	178.855	0.268409	0.0990139	2.71082	0.00671165	0.178654	172.515	171.819	166.887	175.595	163.111	153.511	207.671	142.065	154.633	134.59	174.422	228.492	208.991	137.401	142.149	174.77	170.903	203.4	132.16	173.881	176.495	204.282	176.036	210.887	178.495	212.309	204.225	165.995	217.972	136.837	205.198	166.944	196.852	160.991	257.444
ENSSSCG00000009741	PUS1	pseudouridine synthase 1 [Source:VGNC Symbol;Acc:VGNC:98227]	78.156	0.441289	0.162754	2.71139	0.00670027	0.178654	58.7284	71.1989	74.9783	66.1433	61.6545	120.427	110.816	71.9674	57.2342	71.0634	82.6211	98.2029	89.6918	46.4454	50.1702	100.29	95.7717	95.5363	52.4445	101.135	72.5905	82.0778	65.2316	91.5804	51.385	96.8223	106.342	52.6504	89.4925	34.8799	104.746	64.0221	70.4255	81.8914	94.802
ENSSSCG00000004013	SMOC2	SPARC related modular calcium binding 2 [Source:VGNC Symbol;Acc:VGNC:93260]	60.819	-0.553985	0.204529	-2.70859	0.00675699	0.179212	73.4105	57.6652	31.4425	47.2452	60.8741	71.4622	35.7753	65.4249	54.2218	102.288	37.868	43.7538	74.8883	98.6964	61.3191	57.5191	52.0139	45.6109	79.0163	81.6177	81.1306	93.0215	65.2316	50.4112	45.9761	39.6622	53.171	99.4507	38.9868	50.9783	43.7871	81.851	29.6975	88.4055	34.7897
ENSSSCG00000007094	DZANK1	double zinc ribbon and ankyrin repeat domains 1 [Source:VGNC Symbol;Acc:VGNC:95675]	153.118	-0.521054	0.192343	-2.70899	0.00674884	0.179212	154.162	134.748	99.1648	151.972	159.99	95.283	130.013	243.941	304.245	231.494	113.604	142.929	77.5007	145.142	188.138	180.669	191.543	93.6872	214.673	96.6993	135.218	143.18	229.651	115.106	189.313	113.154	83.3817	231.808	135.568	158.301	139.947	158.84	112.85	141.449	121.764
ENSSSCG00000014989	DCUN1D5	defective in cullin neddylation 1 domain containing 5 [Source:VGNC Symbol;Acc:VGNC:87198]	134.967	0.272497	0.100656	2.70722	0.00678501	0.179632	106.445	124.157	106.421	96.8527	145.942	121.75	125.65	136.458	104.427	119.516	136.554	139.04	123.653	116.113	100.34	152.647	128.796	161.487	99.9941	131.298	145.893	150.476	124.208	173.079	148.746	128.319	175.222	118.463	156.833	131.47	156.26	158.84	161.215	117.254	200.041
ENSSSCG00000025027	METTL1	methyltransferase like 1 [Source:VGNC Symbol;Acc:VGNC:90154]	116.96	0.542886	0.20059	2.70644	0.00680087	0.179729	70.6576	88.2631	108.839	113.388	92.872	190.566	150.082	98.1373	70.2876	108.749	90.6537	151.68	161.097	42.5749	78.0425	161.496	179.985	156.556	70.6252	129.524	100.346	128.588	122.421	131.909	94.6566	143.484	169.18	75.3193	129.365	75.1259	142.523	88.3343	140.002	66.0715	172.209
ENSSSCG00000016511	TTC26	tetratricopeptide repeat domain 26 [Source:VGNC Symbol;Acc:VGNC:94541]	21.0668	-0.510295	0.188643	-2.70508	0.00682869	0.18014	22.9408	20.5947	12.0933	23.6226	29.6566	18.5272	27.0496	21.4967	29.1191	15.0741	14.9177	17.5015	20.0283	34.834	25.0851	35.3964	13.2099	18.4909	18.88	10.6458	20.6385	23.7114	22.3396	10.0822	16.2268	18.6645	14.5012	32.1752	16.8352	34.8799	17.1714	24.3122	19.5155	22.334	14.7856
ENSSSCG00000029339	SPATA2L	spermatogenesis associated 2 like [Source:VGNC Symbol;Acc:VGNC:93382]	18.9022	-0.492393	0.182112	-2.70379	0.00685539	0.180521	31.1995	19.4179	12.0933	22.0478	17.9501	13.2337	19.1965	20.5621	15.0616	23.6878	14.9177	12.64	9.57874	5.80567	32.0532	16.2233	16.5124	21.5727	27.9704	22.1787	12.8101	24.6233	20.5524	15.9636	13.5224	12.8319	18.1265	23.4002	17.7213	24.1476	23.1814	16.2081	19.5155	24.1952	20.8738
ENSSSCG00000002712	LDHD	lactate dehydrogenase D [Source:VGNC Symbol;Acc:VGNC:89670]	363.832	-0.513118	0.189834	-2.70299	0.00687191	0.180633	683.635	319.512	275.727	159.846	372.269	427.45	518.306	451.432	308.261	423.15	573.757	275.163	377.054	268.996	561.627	354.701	187.415	308.181	585.98	497.691	313.847	318.279	431.601	262.979	381.331	229.807	312.984	327.602	349.109	289.771	273.025	213.947	392.007	434.583	273.099
ENSSSCG00000012711	F9	coagulation factor IX [Source:NCBI gene (formerly Entrezgene);Acc:397518]	8399.8	-0.292796	0.108424	-2.70048	0.00692386	0.18134	12335.7	9367.66	8107.33	8246.65	8934.45	8869.26	9597.38	9481	8321.05	7294.76	10746.5	7490.65	7388.69	10372.8	8174.95	7258.47	8203.34	6322.65	10732.9	8319.69	6915.31	7416.18	8856.31	5700.67	10268.9	6746.07	7493.48	8139.6	7388.01	9173.41	8063.69	5369.75	9700.9	10336	6858.8
ENSSSCG00000000164	CRY1	cryptochrome circadian regulator 1 [Source:VGNC Symbol;Acc:VGNC:87011]	83.546	0.760433	0.281651	2.69991	0.00693578	0.18134	31.1995	70.6105	108.839	87.4036	103.018	101.9	136.121	46.7321	40.1643	31.2248	35.573	106.954	58.3432	75.4738	58.5319	106.189	189.067	86.2908	39.8578	63.8747	56.9337	91.1975	67.9123	113.425	37.8626	90.9897	211.475	72.3943	86.8343	40.246	148.533	78.6094	105.214	51.1821	93.9323
ENSSSCG00000039880	Novel gene	C-type lectin domain family 12 member B [Source:NCBI gene (formerly Entrezgene);Acc:100520308]	8.45946	1.40537	0.520301	2.70108	0.00691154	0.18134	0	5.29579	16.9306	25.1974	10.1457	0	12.216	3.73857	13.0534	12.9206	1.14751	5.83384	6.09556	7.7409	2.78723	11.0614	16.5124	8.62908	3.4963	12.4201	1.42334	2.73593	8.04225	10.9224	8.11342	6.9992	9.66745	1.46251	12.4049	2.68307	12.8785	15.3977	22.9095	0	5.21846
ENSSSCG00000011733	IFT80	intraflagellar transport 80 [Source:NCBI gene (formerly Entrezgene);Acc:100515277]	80.2732	-0.34603	0.128224	-2.69862	0.00696268	0.181636	101.857	81.2021	74.9783	90.5533	90.5307	66.1687	77.6586	61.6863	98.4026	64.6031	96.3913	83.6183	89.6918	110.308	101.734	91.4406	53.6652	87.5235	76.2193	92.2635	85.4006	55.6305	86.6776	63.0141	110.883	53.6606	47.1288	88.4819	66.4548	115.372	62.6756	69.695	66.183	79.0996	68.7097
ENSSSCG00000016821	SLC45A2	solute carrier family 45 member 2 [Source:VGNC Symbol;Acc:VGNC:93123]	57.5385	-0.686914	0.254583	-2.69819	0.00697176	0.181636	126.633	64.7263	21.7679	44.8829	71.8002	39.7012	42.7558	89.7256	61.2506	46.2989	97.5388	44.7261	56.6016	46.4454	66.8936	28.0221	21.4661	64.1017	122.37	51.4547	60.4921	59.2784	67.0188	46.2103	70.3163	41.9952	32.6276	68.738	77.0876	59.0275	28.3328	25.933	54.304	83.7526	29.5713
ENSSSCG00000011023	ZNF438	zinc finger protein 438 [Source:NCBI gene (formerly Entrezgene);Acc:100519167]	33.1529	-0.468231	0.173599	-2.6972	0.00699262	0.181718	33.0347	39.4242	33.8612	22.8352	28.8762	21.174	24.4319	37.3857	33.1356	39.8386	28.6879	21.3907	24.3822	52.2511	34.8404	42.0332	24.7685	20.9563	34.2637	36.3731	30.6019	30.0952	34.8498	21.0047	24.3403	26.8303	18.1265	46.8003	29.2401	64.3937	36.9185	36.4683	41.5765	52.1127	33.0502
ENSSSCG00000045485	Novel gene	0	878.978	0.521132	0.193236	2.69686	0.00699961	0.181718	713.917	842.03	715.921	585.84	715.661	1046.79	940.629	806.595	570.334	1882.1	778.015	850.768	878.632	466.389	900.276	721.938	725.718	831.474	617.446	967.88	672.53	783.387	737.206	1316.57	678.823	874.901	1146.8	597.435	1493.9	523.198	805.339	1084.32	818.802	810.539	1862.12
ENSSSCG00000044054	Novel gene	0	10.9949	1.58491	0.587932	2.69574	0.00702325	0.182011	6.42342	30.0095	31.4425	1.57484	29.6566	7.94025	20.9416	23.366	4.01643	9.69046	3.44254	11.6677	6.96636	5.80567	12.5425	1.47485	14.0355	1.84909	9.09037	37.2603	1.42334	0.911975	5.3615	5.88131	13.5224	13.9984	18.1265	2.92502	30.1262	2.68307	10.3028	4.86244	0.8485	4.65292	0
ENSSSCG00000046684	Novel gene	0	4.12987	-1.10951	0.41171	-2.69488	0.00704149	0.182163	3.67053	0.588421	0	1.57484	6.2435	3.97012	1.74514	2.80392	4.01643	5.38359	0	0.972306	2.61238	1.93522	11.1489	2.9497	4.12809	6.77999	4.19556	6.21004	4.27003	8.20778	5.3615	4.20094	2.70447	1.16653	2.41686	6.5813	3.54426	16.0984	5.15142	1.62081	5.091	3.72234	3.47897
ENSSSCG00000013776	DDX39A	DExD-box helicase 39A [Source:NCBI gene (formerly Entrezgene);Acc:100515361]	152.511	0.466982	0.173528	2.6911	0.00712158	0.183861	111.951	106.504	120.933	115.751	101.457	203.8	133.503	163.562	115.472	159.354	121.637	176.96	195.058	94.826	128.213	184.356	172.554	266.269	118.175	168.558	143.758	165.067	142.08	253.737	75.7253	148.15	174.014	108.226	198.478	91.2244	188.885	196.929	170.548	98.6419	223.524
ENSSSCG00000026772	C1orf52	chromosome 4 C1orf52 homolog [Source:VGNC Symbol;Acc:VGNC:98742]	34.4762	0.464855	0.172769	2.69061	0.0071321	0.183861	27.5289	27.0674	24.1865	35.4339	31.2175	42.348	40.1381	38.3203	27.1109	38.7618	26.3928	35.003	39.1858	21.2875	18.117	42.7706	46.2346	35.1327	27.2711	43.4703	34.1602	35.567	23.2332	42.8496	18.9313	36.1626	41.0867	29.2502	38.9868	26.8307	59.2413	46.1932	24.6065	26.0564	56.5333
ENSSSCG00000011178	CPNE4	copine 4 [Source:VGNC Symbol;Acc:VGNC:86952]	9.24781	0.978983	0.365338	2.67967	0.00736955	0.183995	5.50579	7.06105	0	3.14968	12.487	7.94025	10.4708	5.60785	10.0411	11.8439	8.0326	12.64	13.9327	11.6113	2.78723	5.89939	14.8611	4.31454	4.89482	15.0815	5.69337	4.55988	1.78717	5.04112	5.40895	23.3307	12.0843	8.77506	15.9492	10.7323	11.1614	25.1226	5.9395	12.0976	7.82769
ENSSSCG00000011397	SLC38A3	solute carrier family 38 member 3 [Source:VGNC Symbol;Acc:VGNC:93095]	1903.72	-0.410697	0.153199	-2.68081	0.00734448	0.183995	2610.66	1933.55	1339.93	1729.96	1692.77	2023.44	1119.51	2443.15	1517.21	2529.21	1471.11	1947.53	1136.39	1116.62	2094.6	2155.49	2442.18	1544.61	2341.82	1777.85	1535.79	2579.98	2098.13	3011.23	1809.29	1659.98	1255.56	2083.35	2294.91	2135.72	1560.02	1306.38	2128.04	2312.5	1891.69
ENSSSCG00000002696	VAT1L	vesicle amine transport 1 like [Source:VGNC Symbol;Acc:VGNC:94806]	2.909	-1.57958	0.588795	-2.68273	0.0073024	0.183995	2.75289	0.588421	0	1.57484	7.80437	5.2935	0.872568	2.80392	2.00822	4.30687	5.73757	2.91692	3.48318	1.93522	4.18085	2.9497	4.95371	1.23273	1.39852	0.887149	9.25173	7.2958	0.893584	0.840187	0	0	0	7.31255	0	2.68307	1.71714	2.43122	3.394	7.44467	0.869743
ENSSSCG00000036709	OSCP1	organic solute carrier partner 1 [Source:VGNC Symbol;Acc:VGNC:91077]	24.1207	-0.441385	0.164785	-2.67854	0.00739431	0.183995	25.6937	27.6558	9.67461	18.8981	29.6566	19.8506	21.8142	28.0392	24.0986	24.7645	28.6879	15.5569	31.3486	29.0284	36.234	23.5976	21.4661	20.9563	23.0756	16.8558	24.1968	32.8311	28.5947	16.8037	24.3403	23.3307	19.3349	38.7565	15.9492	29.5138	14.5957	22.6914	23.758	32.5704	20.0041
ENSSSCG00000022206	UOX	urate oxidase [Source:NCBI gene (formerly Entrezgene);Acc:397510]	3769.19	-0.462765	0.172631	-2.68065	0.00734783	0.183995	4925.85	5181.05	2304.98	3160.7	5065.82	2272.23	2862.9	4146.07	3590.69	3815.89	5603.32	4153.69	2807.44	4253.62	5998.12	2999.84	2594.92	2958.54	5045.16	3609.81	3211.06	3178.23	3419.74	2829.75	4970.82	2422.89	3247.05	3283.34	3616.92	4260.71	2446.92	2933.67	3377.03	7064.06	4308.71
ENSSSCG00000013517	UHRF1	ubiquitin like with PHD and ring finger domains 1 [Source:VGNC Symbol;Acc:VGNC:94689]	21.7017	0.95156	0.354563	2.68375	0.00728011	0.183995	14.6821	14.7105	33.8612	4.72452	14.8283	5.2935	25.3045	8.41177	20.0822	10.7672	13.7702	20.4184	25.253	27.0931	19.5106	12.5362	12.3843	40.0636	9.78963	20.4044	31.3136	15.5036	20.5524	79.8178	16.2268	26.8303	30.2108	10.2376	13.291	18.7815	14.5957	80.2302	16.97	10.2364	20.8738
ENSSSCG00000034386	ATP2A2	ATPase sarcoplasmic/endoplasmic reticulum Ca2+ transporting 2 [Source:VGNC Symbol;Acc:VGNC:85647]	1260.66	0.512509	0.190921	2.6844	0.00726595	0.183995	1384.71	997.373	2358.19	1576.41	742.976	1119.57	1164.01	1143.07	1026.2	692.33	1173.91	1946.56	1342.77	1050.83	699.595	1250.67	1698.3	1643.84	1190.14	880.939	1217.67	1006.82	834.607	1624.08	1482.05	1878.12	1804.19	691.036	1448.72	1303.97	1390.88	944.123	1754.7	776.107	883.659
ENSSSCG00000016196	VIL1	villin 1 [Source:VGNC Symbol;Acc:VGNC:95564]	102.23	1.11133	0.414127	2.68354	0.00728463	0.183995	77.9987	51.1926	169.306	38.5836	69.4589	43.6714	54.0992	292.543	52.2136	71.0634	80.326	101.12	208.991	118.049	27.8723	60.4688	37.9784	467.819	93.0015	45.2446	266.877	156.86	49.1471	197.444	81.1342	66.4924	96.6745	98.7194	48.7335	24.1476	50.6556	151.546	33.94	38.1539	56.5333
ENSSSCG00000016244	COL4A4	collagen type IV alpha 4 chain [Source:VGNC Symbol;Acc:VGNC:95980]	41.4114	-0.841912	0.313642	-2.68431	0.00726796	0.183995	44.0463	25.3021	45.9544	51.1823	60.0937	22.4974	37.5204	32.7124	59.2424	32.3015	27.5404	51.5322	35.7026	63.8624	41.8085	43.508	23.1173	43.7618	53.843	23.953	116.714	40.1269	27.7011	22.6851	2.70447	25.6637	25.3771	122.851	15.0631	59.0275	34.3428	41.3307	33.0915	49.321	13.9159
ENSSSCG00000015346	ICA1	islet cell autoantigen 1 [Source:VGNC Symbol;Acc:VGNC:89018]	46.3927	0.494441	0.184549	2.67919	0.00738007	0.183995	34.87	48.2505	58.0477	31.4968	58.5328	51.6116	94.2374	28.9739	36.1479	33.3783	34.4254	41.8092	69.6636	63.8624	41.8085	35.3964	44.5834	41.2963	21.677	41.696	54.087	50.1586	28.5947	42.8496	56.794	53.6606	54.3794	37.294	42.5311	56.3445	53.2313	62.4013	44.9705	38.1539	36.5292
ENSSSCG00000008036	Novel gene	synaptogyrin 3 [Source:VGNC Symbol;Acc:VGNC:93666]	3.881	1.46676	0.547121	2.68086	0.00734322	0.183995	0.917632	1.17684	21.7679	2.36226	0.780437	2.64675	2.6177	4.67321	4.01643	0	3.44254	2.91692	12.1911	1.93522	2.78723	3.68712	6.60495	4.9309	2.09778	5.3229	7.11672	0.911975	1.78717	7.56169	0	1.16653	7.25059	1.46251	1.77213	2.68307	3.43428	1.62081	4.2425	1.86117	6.0882
ENSSSCG00000034894	NKAIN3	sodium/potassium transporting ATPase interacting 3 [Source:VGNC Symbol;Acc:VGNC:90755]	8.93725	-1.41562	0.527887	-2.68167	0.00732566	0.183995	26.6113	7.06105	12.0933	0.78742	3.90219	5.2935	12.216	7.47713	27.1109	4.30687	3.44254	12.64	6.09556	40.6397	8.36169	6.63682	1.65124	3.69818	25.1733	7.98434	9.9634	1.82395	6.25508	8.40187	10.8179	5.83267	1.20843	3.65628	3.54426	24.1476	5.15142	0.810406	2.5455	3.72234	1.73949
ENSSSCG00000006653	ENSA	endosulfine alpha [Source:VGNC Symbol;Acc:VGNC:87713]	687.436	0.278732	0.103966	2.68099	0.00734042	0.183995	638.672	648.44	633.687	653.559	643.861	751.677	691.074	657.053	504.062	927.054	744.737	740.897	718.405	412.203	582.531	656.308	796.721	809.901	606.957	697.299	589.264	663.918	614.785	836.827	619.325	706.92	781.855	639.117	833.787	461.488	817.359	665.344	666.072	679.326	969.764
ENSSSCG00000012123	RAB9A	RAB9A, member RAS oncogene family [Source:VGNC Symbol;Acc:VGNC:98277]	242.051	0.294738	0.109691	2.68699	0.00720992	0.183995	238.584	210.066	217.679	215.753	217.742	222.327	244.319	271.046	206.846	282.1	231.798	280.024	194.187	158.688	192.319	245.562	279.885	238.532	202.785	234.207	209.943	239.849	236.8	297.426	281.265	295.133	248.937	206.945	288.857	150.252	307.368	252.847	319.884	192.631	359.204
ENSSSCG00000012236	OTC	ornithine carbamoyltransferase [Source:NCBI gene (formerly Entrezgene);Acc:397438]	5103.59	-0.429385	0.160248	-2.6795	0.00737315	0.183995	6795.98	7529.43	2795.96	4419	6804.63	4839.58	6335.72	5891.98	4366.87	5340.52	6776.08	4131.33	3838.46	5635.37	6766	4555.07	3672.35	4064.3	6771.63	5419.59	3904.94	4237.04	4944.2	3168.35	7042.45	3244.13	3473.03	5039.08	5178.16	5690.79	4426.79	4258.69	5289.55	8295.23	3683.36
ENSSSCG00000012784	SSR4	signal sequence receptor subunit 4 [Source:VGNC Symbol;Acc:VGNC:93493]	977.925	0.450642	0.168038	2.68179	0.00732304	0.183995	776.316	835.558	793.318	670.882	749.22	1045.47	1056.68	1270.18	553.264	1416.96	1060.3	1375.81	1033.63	588.308	896.095	744.798	658.843	768.605	601.363	1027.32	965.738	1191.95	835.501	1469.49	770.775	1439.5	1364.32	773.668	1213.91	625.155	1078.36	1284.49	915.531	903.597	1472.48
ENSSSCG00000010966	CCL19	C-C motif chemokine ligand 19 [Source:VGNC Symbol;Acc:VGNC:95483]	233.263	0.922589	0.344542	2.67773	0.00741229	0.183995	104.61	234.78	147.538	211.816	122.529	93.9596	171.896	392.549	140.575	473.756	164.095	93.3414	151.518	234.162	337.255	128.312	1381.26	109.713	176.213	244.853	178.63	168.715	97.4006	194.923	75.7253	293.967	224.768	225.958	200.251	126.104	261.005	447.344	162.063	138.657	253.965
ENSSSCG00000032896	Novel gene	0	3.44383	1.46529	0.546795	2.67978	0.00736703	0.183995	0	10.0032	2.41865	0.78742	3.12175	3.97012	4.36284	6.54249	3.01232	3.23015	2.29503	3.88922	6.09556	0	1.39362	0.737424	2.47685	1.84909	1.39852	3.5486	7.11672	3.6479	0.893584	1.68037	10.8179	2.33307	3.62529	3.65628	5.31639	0	2.57571	11.3457	0	4.65292	1.73949
ENSSSCG00000040554	COL9A3	collagen type IX alpha 3 chain [Source:NCBI gene (formerly Entrezgene);Acc:110257487]	25.645	-0.902825	0.336979	-2.67918	0.00738036	0.183995	33.9524	15.2989	7.25596	13.3861	56.1915	15.8805	32.285	26.17	15.0616	52.7592	34.4254	20.4184	22.6407	13.5466	36.234	22.8602	12.3843	12.3273	17.4815	20.4044	46.2587	28.2712	23.2332	13.443	24.3403	34.996	9.66745	87.0194	6.20245	24.1476	20.6057	29.1746	26.3035	31.6399	11.3067
ENSSSCG00000022999	ZNF232	zinc finger protein 232 [Source:VGNC Symbol;Acc:VGNC:95208]	16.7638	0.708958	0.264201	2.6834	0.00728771	0.183995	10.0939	21.1831	19.3492	9.44904	14.8283	9.26362	6.98055	18.6928	20.0822	27.9947	19.5078	14.5846	17.4159	13.5466	6.96808	13.2736	37.9784	21.5727	13.9852	13.3072	8.54006	22.7994	17.8717	21.0047	10.8179	15.1649	19.3349	10.9688	18.6074	10.7323	15.4543	19.4498	26.3035	7.44467	32.1805
ENSSSCG00000017928	Novel gene	chromosome 12 C17orf49 homolog [Source:NCBI gene (formerly Entrezgene);Acc:100518689]	125.042	0.272753	0.101474	2.6879	0.00719019	0.183995	108.281	125.922	94.3275	104.727	120.187	123.074	131.758	129.915	111.456	189.502	112.456	121.538	149.777	102.567	122.638	106.927	135.401	120.191	100.693	148.154	138.064	102.141	107.23	125.188	100.066	137.651	138.97	132.357	121.391	126.104	118.483	147.494	126.426	115.392	180.037
ENSSSCG00000039830	Novel gene	mannosidase alpha class 1B member 1 [Source:NCBI gene (formerly Entrezgene);Acc:100627465]	71.0077	0.61162	0.228389	2.67798	0.00740687	0.183995	59.646	50.0158	89.4902	65.3559	53.8502	82.0492	102.963	83.1831	56.2301	82.9073	66.5559	68.0614	95.7874	27.0931	44.5957	76.6921	56.9677	51.1581	53.843	83.392	62.6271	81.1658	74.1674	97.4617	29.7492	74.6582	141.386	59.9629	80.6319	26.8307	96.1598	51.0556	64.486	30.7093	164.381
ENSSSCG00000040943	DCTN5	dynactin subunit 5 [Source:VGNC Symbol;Acc:VGNC:87194]	148.203	0.387967	0.144935	2.67684	0.00743197	0.184173	135.809	108.269	145.119	139.373	99.896	202.476	166.661	117.765	100.411	149.664	150.324	181.821	179.384	92.8908	135.181	173.295	159.344	151.625	89.5052	204.044	138.064	142.268	133.144	180.64	137.928	174.98	193.349	105.301	189.618	107.323	166.563	156.408	173.942	97.7113	206.999
ENSSSCG00000027812	IQSEC1	IQ motif and Sec7 domain ArfGEF 1 [Source:VGNC Symbol;Acc:VGNC:89194]	282.706	-0.254186	0.0950431	-2.67443	0.00748555	0.184878	296.395	259.494	299.913	325.992	297.347	267.322	255.662	289.739	288.179	286.407	290.321	252.8	244.693	265.126	321.925	272.11	222.091	224.972	393.683	277.678	266.165	279.976	359.221	252.056	275.856	312.631	288.815	311.515	309.237	313.919	281.611	322.542	199.397	309.885	180.037
ENSSSCG00000017544	ATP5MC1	ATP synthase membrane subunit c locus 1 [Source:NCBI gene (formerly Entrezgene);Acc:574054]	933.146	0.713472	0.266774	2.67445	0.0074853	0.184878	573.52	554.292	926.344	539.383	590.791	853.577	780.949	612.19	388.59	1542.94	698.837	1162.88	1367.15	342.535	681.478	1274.27	925.518	878.934	409.766	771.82	852.583	938.422	688.953	2169.36	584.166	1131.54	1645.88	519.922	1658.71	582.226	948.72	915.759	1138.69	600.227	2409.19
ENSSSCG00000005453	Novel gene	thioredoxin [Source:NCBI gene (formerly Entrezgene);Acc:397581]	1064.89	0.343814	0.128616	2.67317	0.00751379	0.185043	986.454	1064.45	819.924	894.509	1016.91	1099.72	964.188	1271.11	662.711	1293.14	1177.35	1117.18	1137.26	683.134	1166.46	1033.87	820.664	1543.99	727.23	1049.5	1087.43	1047.86	975.793	1224.15	984.428	1163.03	1319.61	741.493	1237.83	711.013	1266.39	1251.27	970.684	1086.92	1673.39
ENSSSCG00000028606	ZBTB7B	zinc finger and BTB domain containing 7B [Source:VGNC Symbol;Acc:VGNC:95082]	426.498	0.339037	0.126837	2.67301	0.00751739	0.185043	482.674	327.75	457.126	464.578	359.782	363.928	443.265	516.857	411.684	489.907	495.726	430.732	393.599	325.118	245.276	308.981	485.463	602.187	382.495	432.929	417.751	455.988	369.944	599.054	389.444	500.443	406.033	379.521	476.703	407.827	290.197	401.151	616.859	289.412	507.06
ENSSSCG00000017676	BCAS3	BCAS3 microtubule associated cell migration factor [Source:VGNC Symbol;Acc:VGNC:85772]	109.691	-0.357469	0.133874	-2.67018	0.00758102	0.186298	142.233	116.507	104.002	103.939	105.359	105.87	114.306	106.549	198.813	90.4443	129.669	92.3691	86.2087	145.142	101.734	109.876	85.0387	101.084	127.965	102.909	113.156	113.997	101.869	91.5804	173.086	87.4901	71.2974	108.226	90.3786	139.52	73.837	85.0927	91.638	134.935	93.0625
ENSSSCG00000036178	CCDC167	coiled-coil domain containing 167 [Source:VGNC Symbol;Acc:VGNC:86270]	171.735	0.681621	0.255519	2.66759	0.00763964	0.187426	141.315	74.141	205.586	106.302	130.333	148.218	171.896	227.118	91.3739	274.563	193.93	272.246	303.036	87.0851	164.447	90.7032	93.2948	202.783	192.296	122.427	192.863	262.649	67.9123	202.485	102.77	256.637	268.272	93.6006	352.654	126.104	157.118	199.36	125.578	80.0302	229.612
ENSSSCG00000005740	SARDH	sarcosine dehydrogenase [Source:VGNC Symbol;Acc:VGNC:92581]	1244.87	-0.556576	0.208747	-2.66627	0.00766972	0.187539	1583.83	1260.4	677.223	1501.61	2239.86	894.601	1249.52	1106.62	1375.63	2174.97	2020.77	997.586	734.951	880.527	1283.52	1036.82	1088.99	438.85	1822.27	1564.93	1010.57	902.855	1788.06	772.132	1949.93	969.39	986.08	1557.57	1205.93	1108.11	723.774	619.151	1541.72	1334.46	1167.2
ENSSSCG00000009009	MND1	meiotic nuclear divisions 1 [Source:VGNC Symbol;Acc:VGNC:90287]	7.88842	0.834865	0.313087	2.66656	0.00766329	0.187539	4.58816	11.7684	7.25596	7.8742	3.12175	9.26362	11.3434	0.934641	7.02876	7.53703	6.88509	4.86153	10.4495	11.6113	8.36169	5.16197	4.95371	12.3273	6.29334	7.09719	8.54006	6.38383	6.25508	4.20094	2.70447	10.4988	13.2927	3.65628	6.20245	5.36614	9.44427	21.0706	11.879	7.44467	10.4369
ENSSSCG00000004870	CNDP2	carnosine dipeptidase 2 [Source:VGNC Symbol;Acc:VGNC:86812]	1803.62	0.388901	0.146118	2.66156	0.00777791	0.187995	1499.41	1466.34	1748.69	1208.69	1697.45	1993	2445.81	1360.84	1293.29	1429.88	1979.46	2176.02	3105.25	1143.72	1523.22	2137.79	1382.08	2069.13	1290.13	1738.81	2261.69	1737.31	1774.66	1821.53	1698.41	2419.39	2456.74	1630.7	1887.32	1252.99	1700.83	1785.33	2346.95	1296.3	2367.44
ENSSSCG00000012014	BTG3	BTG anti-proliferation factor 3 [Source:NCBI gene (formerly Entrezgene);Acc:100048957]	671.68	0.762154	0.286035	2.66455	0.00770917	0.187995	412.934	953.83	553.872	929.943	505.723	1782.59	1290.53	546.765	417.709	409.153	603.593	531.851	518.994	478	333.074	582.565	1235.12	420.976	532.137	396.556	252.643	547.185	654.103	536.04	486.805	933.227	1378.82	432.903	717.712	356.848	1731.74	732.607	425.947	413.179	473.14
ENSSSCG00000034811	QDPR	quinoid dihydropteridine reductase [Source:VGNC Symbol;Acc:VGNC:98232]	2658.35	-0.536276	0.201429	-2.66236	0.00775952	0.187995	3724.67	3725.29	1272.21	1846.5	3996.62	2290.76	2445.81	2673.07	2636.79	3833.12	3989.91	2267.42	1830.41	1733.96	3978.77	1467.47	1309.43	1608.09	3297.01	2460.95	1798.39	3643.34	3823.64	2467.63	3150.71	1922.45	2223.51	3481.51	2787.56	2205.48	1530.83	2013.05	2867.08	3554.83	3184.13
ENSSSCG00000032381	LITAF	lipopolysaccharide induced TNF factor [Source:VGNC Symbol;Acc:VGNC:98073]	1516.62	0.640048	0.240441	2.66197	0.0077684	0.187995	758.881	1205.67	1516.5	2706.36	1047.35	1779.94	1568.88	1254.29	1058.33	1467.57	1297.84	1834.74	1197.34	669.588	746.978	2073.64	2662.62	1344.9	592.972	1563.16	1346.48	1558.57	1250.12	1472.01	1073.68	2174.42	2712.93	1148.07	1326.44	1062.5	2723.38	1132.95	2900.17	671.882	2180.45
ENSSSCG00000038374	CIART	circadian associated repressor of transcription [Source:VGNC Symbol;Acc:VGNC:86694]	33.0259	-0.633591	0.238022	-2.6619	0.00777008	0.187995	68.8224	21.7716	19.3492	31.4968	24.974	31.761	22.6868	61.6863	37.152	49.529	12.6227	16.5292	26.9946	13.5466	54.351	29.497	21.4661	23.4218	50.3467	43.4703	41.277	32.8311	27.7011	29.4066	32.4537	25.6637	14.5012	35.1002	31.8983	53.6614	24.8985	35.6579	43.2735	40.0151	26.0923
ENSSSCG00000002337	ZFYVE1	zinc finger FYVE-type containing 1 [Source:VGNC Symbol;Acc:VGNC:95156]	190.623	-0.242715	0.0912114	-2.66101	0.00779056	0.187995	243.172	193.59	239.447	181.107	213.84	162.775	132.63	221.51	204.838	179.812	175.57	202.24	186.35	191.587	243.883	162.233	176.682	185.525	249.636	174.768	180.053	176.923	214.46	178.12	224.471	148.15	155.888	201.095	184.301	198.547	155.401	184.773	175.639	207.52	165.251
ENSSSCG00000029494	RBBP9	RB binding protein 9, serine hydrolase [Source:VGNC Symbol;Acc:VGNC:96532]	568.726	-0.416562	0.156512	-2.66153	0.00777857	0.187995	706.576	770.831	275.727	449.617	750.781	469.798	765.242	602.844	501.05	517.901	868.669	653.39	429.302	551.539	628.521	594.364	401.25	339	578.987	712.381	570.761	515.266	782.779	449.5	830.273	400.121	399.991	689.574	429.741	493.685	490.243	462.742	554.07	730.509	538.371
ENSSSCG00000017752	WSB1	WD repeat and SOCS box containing 1 [Source:VGNC Symbol;Acc:VGNC:94981]	1645.13	0.529118	0.198829	2.66118	0.00778674	0.187995	969.937	1740.55	1864.78	2486.67	1411.81	1139.43	1627.34	1923.49	2445	1453.57	1208.33	1341.78	798.519	1105.01	956.02	1481.49	3795.37	1926.75	1385.93	817.064	1647.52	1465.54	1469.94	1708.94	1254.88	1804.63	1758.27	1628.51	1962.63	1239.58	2764.6	1797.48	2154.34	1365.17	1678.6
ENSSSCG00000024316	COX5A	cytochrome c oxidase subunit 5A [Source:VGNC Symbol;Acc:VGNC:86924]	1019.93	0.47864	0.179925	2.66023	0.00780881	0.188127	735.94	847.326	829.598	703.953	846.774	1155.31	996.473	835.569	580.375	1618.31	931.782	1172.6	1220.85	479.936	943.478	1022.81	997.347	915.915	571.295	1030.87	823.404	992.229	892.69	1658.53	1022.29	1231.86	1519	655.205	1414.16	834.434	1049.17	996.8	1124.26	924.07	2123.04
ENSSSCG00000010138	ZDHHC8	zinc finger DHHC-type palmitoyltransferase 8 [Source:VGNC Symbol;Acc:VGNC:95130]	48.2423	-0.458601	0.172463	-2.65912	0.0078344	0.188435	44.9639	36.4821	33.8612	54.332	53.8502	51.6116	23.5593	46.7321	49.2013	54.9126	53.9332	36.9476	38.315	36.7693	69.6808	53.832	61.0957	36.3654	51.7452	49.6804	51.2404	67.4862	63.4444	33.6075	32.4537	44.3283	33.8361	86.2881	40.759	42.9291	52.3728	80.2302	32.243	50.2515	39.1384
ENSSSCG00000004602	TEX9	testis expressed 9 [Source:VGNC Symbol;Acc:VGNC:93907]	17.2627	-0.604215	0.22732	-2.65799	0.00786076	0.188441	14.6821	17.0642	21.7679	14.1736	15.6087	10.587	10.4708	18.6928	31.1274	12.9206	16.0652	17.5015	16.5451	15.4818	23.6915	18.4356	14.8611	17.2582	24.4741	12.4201	22.0618	18.2395	18.7653	12.6028	43.2716	8.16574	10.8759	16.8189	10.6328	32.1968	11.1614	8.91447	8.485	25.1258	13.0461
ENSSSCG00000023426	Novel gene	alpha-fetoprotein-like [Source:NCBI gene (formerly Entrezgene);Acc:102166306]	975.747	-0.759226	0.285718	-2.65726	0.00787785	0.188441	1969.24	826.731	904.576	654.346	1136.32	710.652	1249.52	1615.06	1084.44	368.238	1388.49	1662.64	739.305	1141.78	875.191	1309.67	459.044	467.203	1899.19	1533.88	883.896	394.885	718.441	306.668	2012.13	453.782	607.841	1006.94	665.434	1502.52	962.457	448.155	943.532	838.456	410.519
ENSSSCG00000000265	ESPL1	extra spindle pole bodies like 1, separase [Source:VGNC Symbol;Acc:VGNC:87790]	7.57295	0.956185	0.359904	2.65678	0.00788914	0.188441	4.58816	4.70737	7.25596	5.51194	5.46306	3.97012	9.59825	6.54249	6.02465	7.53703	4.59006	5.83384	11.3203	9.67612	8.36169	1.47485	11.5587	14.7927	3.4963	7.98434	13.5218	6.38383	8.93584	20.1645	2.70447	9.33227	4.83372	3.65628	3.54426	2.68307	6.86856	21.0706	9.3335	6.51409	5.21846
ENSSSCG00000000405	Novel gene	ATP synthase F1 subunit beta [Source:NCBI gene (formerly Entrezgene);Acc:100157156]	6366.59	0.426732	0.160568	2.65765	0.00786886	0.188441	5698.49	5953.05	5848.3	4090.65	5068.16	7118.43	8392.36	4961.08	3811.6	6838.24	6117.4	7942.77	8408.39	3748.53	5821.13	6765.87	6084.81	6857.04	4512.32	6128.43	5544.63	5929.66	5888.72	10767.8	5901.16	6944.38	9524.85	4188.63	8713.56	4083.63	6107.87	4932.94	8753.12	5714.72	9668.07
ENSSSCG00000031707	CTDSP2	CTD small phosphatase 2 [Source:VGNC Symbol;Acc:VGNC:87059]	1503.72	-0.257542	0.0969525	-2.65637	0.00789865	0.188441	1696.7	1799.98	1489.89	1963.83	1595.99	1463.65	1523.5	1668.33	2014.24	1401.89	1567.51	1502.21	1075.43	1824.92	1505.1	1289.02	1402.73	1145.82	1949.54	1462.91	1249.7	1325.1	1720.15	1185.5	1641.62	1317.02	1192.72	1769.64	1486.82	1542.76	1402.9	1299.08	1330.45	1666.68	1156.76
ENSSSCG00000048436	Novel gene	0	6.05253	-1.05979	0.399154	-2.65509	0.00792872	0.188852	4.58816	3.53052	7.25596	4.72452	7.02394	1.32337	1.74514	0.934641	6.02465	19.3809	10.3276	5.83384	4.35397	7.7409	16.7234	3.68712	5.77933	4.31454	6.29334	6.21004	7.11672	3.6479	8.93584	3.36075	8.11342	2.33307	2.41686	7.31255	7.08852	5.36614	4.29285	4.86244	1.697	14.8893	2.60923
ENSSSCG00000009246	ENOPH1	enolase-phosphatase 1 [Source:VGNC Symbol;Acc:VGNC:98922]	347.513	0.768007	0.289503	2.65285	0.0079816	0.189299	179.856	339.519	403.915	683.481	188.085	531.997	363.861	375.726	118.485	149.664	278.846	345.169	442.364	150.948	270.361	585.515	548.21	427.14	143.348	298.082	136.641	299.128	269.862	467.144	319.128	325.463	745.602	230.345	410.248	128.787	616.453	225.293	380.976	181.464	601.862
ENSSSCG00000008604	WDR35	WD repeat domain 35 [Source:VGNC Symbol;Acc:VGNC:94916]	174.263	-0.486578	0.18343	-2.65266	0.00798607	0.189299	143.151	187.706	166.887	144.885	202.914	76.7557	157.935	145.804	252.031	121.669	168.685	141.957	184.608	280.608	291.266	255.886	99.8998	149.776	170.619	167.671	187.881	146.828	202.843	217.609	286.674	114.32	106.342	223.033	181.643	228.061	120.2	146.684	117.941	181.464	126.983
ENSSSCG00000002470	DDX24	DEAD-box helicase 24 [Source:VGNC Symbol;Acc:VGNC:87216]	330.1	0.263743	0.0994157	2.65293	0.00797966	0.189299	253.266	315.394	430.52	310.243	344.953	345.401	418.833	228.052	307.257	262.719	322.452	338.363	316.969	350.276	243.883	376.086	292.269	473.983	260.824	414.299	314.559	296.392	335.094	352.879	356.991	332.462	332.319	299.083	345.565	287.088	355.448	326.594	377.582	273.592	361.813
ENSSSCG00000015268	FMO1	flavin containing dimethylaniline monoxygenase 1 [Source:VGNC Symbol;Acc:VGNC:88170]	10898.4	-0.625925	0.236023	-2.65196	0.00800259	0.189386	10903.3	7485.89	5901.51	11737.3	14330.4	8842.79	10504	7865.94	6495.58	7021.28	11736.8	7098.81	7001.19	10316.7	36606.1	11292.9	10557.2	5932.49	14246.7	11915.3	8120.17	8508.73	10620.2	10088.1	9203.32	9436.09	13112.7	7103.41	15601.8	10874.5	14474.6	4734.39	8848.15	19264	13661.1
ENSSSCG00000004379	SOBP	sine oculis binding protein homolog [Source:VGNC Symbol;Acc:VGNC:93329]	6.46202	-0.973896	0.367585	-2.64945	0.00806237	0.18991	2.75289	10.5916	2.41865	3.14968	6.2435	6.61687	1.74514	5.60785	11.0452	10.7672	2.29503	4.86153	3.48318	13.5466	8.36169	11.0614	5.77933	4.31454	10.4889	7.09719	5.69337	5.47185	8.93584	4.20094	0	1.16653	6.04215	15.3564	3.54426	18.7815	4.29285	8.10406	5.091	4.65292	2.60923
ENSSSCG00000038436	HYPK	huntingtin interacting protein K [Source:HGNC Symbol;Acc:HGNC:18418]	285.15	0.487577	0.184167	2.64748	0.00810951	0.18991	243.172	240.076	164.468	274.022	234.912	410.246	241.701	243.007	158.649	436.071	242.126	330.584	338.739	149.012	294.053	260.311	295.571	353.792	176.213	373.49	236.275	285.448	235.906	420.094	208.244	408.287	396.365	182.083	376.577	179.766	306.509	307.144	225.701	228.924	522.716
ENSSSCG00000003995	ZNF606	zinc finger protein 606 [Source:NCBI gene (formerly Entrezgene);Acc:102158443]	33.9746	-0.471622	0.178097	-2.64812	0.00809406	0.18991	36.7053	44.1316	26.6052	29.922	49.1676	35.7311	21.8142	46.7321	43.1767	37.6851	21.8028	21.3907	20.8991	42.5749	54.351	30.2344	39.6297	27.12	38.4593	30.1631	30.6019	35.567	33.0626	30.2467	21.6358	33.8295	20.5433	58.5004	21.2655	50.9783	31.7671	30.7954	29.6975	35.3622	26.962
ENSSSCG00000003428	MTHFR	methylenetetrahydrofolate reductase [Source:VGNC Symbol;Acc:VGNC:90451]	327.916	-0.510941	0.193009	-2.64725	0.00811502	0.18991	328.512	451.907	297.494	228.352	378.512	210.417	375.204	388.811	362.483	315.478	441.793	219.741	249.918	514.77	440.383	261.048	97.4229	215.727	453.819	376.151	356.547	368.438	497.726	250.376	408.376	260.137	198.183	361.971	301.262	391.728	199.188	284.453	311.399	440.166	239.179
ENSSSCG00000007840	POLR3E	RNA polymerase III subunit E [Source:VGNC Symbol;Acc:VGNC:91657]	102.532	0.468355	0.176916	2.64733	0.00811311	0.18991	88.0926	77.0831	99.1648	114.176	90.5307	166.745	122.16	81.3138	73.2999	65.6798	88.3586	126.4	101.012	58.0567	59.9255	137.161	133.75	139.914	80.4149	135.734	113.867	67.4862	87.5712	126.028	89.2476	150.483	117.218	80.4381	115.188	67.0767	163.987	93.1967	122.184	53.0433	102.63
ENSSSCG00000024385	RNASEH2B	ribonuclease H2 subunit B [Source:VGNC Symbol;Acc:VGNC:92339]	85.894	0.355775	0.134283	2.64944	0.00806248	0.18991	62.3989	92.9705	104.002	57.4817	93.6525	95.283	97.7276	59.817	62.2547	89.3676	55.0807	70.006	112.332	52.2511	75.2552	82.5915	73.48	116.493	60.8356	83.392	69.7438	95.7574	90.2519	112.585	78.4297	102.655	88.2155	80.4381	92.1507	56.3445	98.7355	129.665	99.2745	101.434	113.936
ENSSSCG00000010800	B3GALT2	beta-1,3-galactosyltransferase 2 [Source:VGNC Symbol;Acc:VGNC:96495]	16.5314	0.808703	0.305323	2.64868	0.00808075	0.18991	8.25868	21.7716	45.9544	16.5358	12.487	6.61687	11.3434	9.34641	20.0822	35.5317	26.3928	15.5569	11.3203	17.417	9.75531	8.11167	11.5587	18.4909	10.4889	9.75864	17.0801	6.38383	11.6166	8.40187	24.3403	17.498	36.2529	8.04381	21.2655	21.4646	23.1814	16.2081	8.485	17.6811	13.9159
ENSSSCG00000023228	Novel gene	NUMB like endocytic adaptor protein [Source:NCBI gene (formerly Entrezgene);Acc:100627312]	52.1305	-0.366636	0.138805	-2.64137	0.00825719	0.19111	71.5753	39.4242	31.4425	44.8829	58.5328	58.2285	67.1878	59.817	53.2177	52.7592	63.1133	39.8646	50.5061	58.0567	68.2872	68.5805	42.9321	57.3218	55.9408	65.649	60.4921	51.0706	52.7214	36.1281	62.2029	45.4948	32.6276	50.4566	33.6705	45.6122	35.2014	52.6764	49.213	67.9326	41.7477
ENSSSCG00000028572	Novel gene	period circadian regulator 3 [Source:NCBI gene (formerly Entrezgene);Acc:100627898]	66.5015	-0.725207	0.274358	-2.64329	0.00821043	0.19111	77.9987	69.4337	113.677	79.5294	46.8262	64.8453	45.3735	99.072	140.575	23.6878	52.7857	56.3938	64.4388	119.984	57.1382	53.832	30.5479	61.6363	127.265	43.4703	59.0687	52.8946	92.9327	40.329	78.4297	48.9944	24.1686	62.1567	44.3032	160.984	45.5042	33.2267	61.092	68.8632	26.0923
ENSSSCG00000001539	PPARD	peroxisome proliferator activated receptor delta [Source:VGNC Symbol;Acc:VGNC:91683]	232.752	0.607131	0.229618	2.64409	0.00819118	0.19111	257.854	177.115	154.794	205.517	162.331	359.958	219.015	322.451	173.711	292.867	119.342	185.71	215.086	85.1499	133.787	164.446	463.997	251.476	172.717	158.8	182.9	186.955	160.845	452.861	202.836	254.304	506.333	223.033	277.338	198.547	373.478	186.393	188.367	176.811	299.192
ENSSSCG00000001700	SLC29A1	solute carrier family 29 member 1 (Augustine blood group) [Source:NCBI gene (formerly Entrezgene);Acc:396631]	556.971	0.339377	0.128357	2.644	0.00819338	0.19111	668.953	766.712	408.752	451.979	486.993	576.991	567.169	626.21	594.432	495.29	532.447	596.024	571.241	574.762	377.67	374.612	729.021	606.501	592.972	421.396	558.662	455.988	614.785	480.587	592.28	572.768	646.511	413.89	646.827	327.334	491.961	626.444	895.167	558.35	592.295
ENSSSCG00000023857	Novel gene	Rho guanine nucleotide exchange factor 40 [Source:VGNC Symbol;Acc:VGNC:85501]	41.0951	-0.511331	0.193559	-2.64174	0.00824816	0.19111	39.4582	39.4242	24.1865	53.5446	55.411	27.7909	34.0302	39.2549	58.2383	35.5317	25.2453	37.9199	47.0229	48.3806	30.6595	49.4074	28.8966	44.3781	63.6326	34.5988	73.3022	58.3664	52.7214	32.7673	24.3403	20.9976	35.0445	68.0067	26.5819	40.246	49.7971	41.3307	39.031	34.4316	24.3528
ENSSSCG00000036129	RNF114	ring finger protein 114 [Source:NCBI gene (formerly Entrezgene);Acc:414917]	715.977	0.24192	0.0915436	2.64268	0.00822531	0.19111	701.988	767.889	645.781	662.22	646.983	661.687	816.724	774.818	685.806	714.941	920.307	770.067	735.821	764.414	642.457	629.023	635.726	839.486	565.002	1042.4	603.498	794.33	586.191	718.36	665.301	761.747	595.756	554.291	855.052	587.592	643.927	769.076	800.984	680.257	819.298
ENSSSCG00000016426	Novel gene	actin related protein 3B [Source:NCBI gene (formerly Entrezgene);Acc:102159531]	47.7308	0.684714	0.259143	2.64223	0.00823624	0.19111	28.4466	27.0674	65.3036	40.1584	37.461	41.0246	39.2656	63.5556	54.2218	92.5977	24.0978	39.8646	47.0229	25.1579	40.4149	39.0835	146.134	41.9127	31.4667	38.1474	51.952	49.2467	30.3818	55.4524	29.7492	52.494	62.8384	38.7565	60.2524	24.1476	97.0184	31.6059	49.213	30.7093	44.3569
ENSSSCG00000011292	ZNF662	zinc finger protein 662 [Source:VGNC Symbol;Acc:VGNC:95287]	13.1064	-0.805757	0.305387	-2.63848	0.00832786	0.191841	17.435	22.9484	12.0933	11.8113	11.7066	5.2935	6.10798	0.934641	14.0575	7.53703	5.73757	8.75076	14.8035	29.0284	19.5106	20.6479	14.0355	7.39636	15.3837	11.5329	14.9451	8.20778	16.9781	8.40187	13.5224	11.6653	10.8759	26.3252	7.08852	24.1476	9.44427	17.8289	6.788	21.4034	4.34872
ENSSSCG00000025675	EEF2	eukaryotic translation elongation factor 2 [Source:VGNC Symbol;Acc:VGNC:87556]	12168.8	-0.219204	0.0830612	-2.63907	0.00831332	0.191841	11307.1	14280.4	10027.7	11670.4	13070	14843	12439.3	9397.82	11668.7	10500.2	13761	11767.8	11878.5	13736.2	13035.9	13320.8	8751.55	13018.2	12146.1	11991.6	12123.3	12511.4	15046.2	13605.2	13660.3	10538.5	11840.2	12584.9	11613.6	11867.2	10943.3	9505.26	10894.7	15530.5	11032.7
ENSSSCG00000038348	NME1	NME/NM23 nucleoside diphosphate kinase 1 [Source:VGNC Symbol;Acc:VGNC:99023]	234.81	0.590957	0.223968	2.63857	0.00832553	0.191841	169.762	177.115	198.33	142.523	208.377	224.974	211.162	208.425	120.493	377.928	234.093	288.775	344.835	118.049	140.755	316.355	179.159	302.018	126.566	181.866	281.822	249.881	155.484	481.427	181.2	286.967	421.742	155.757	290.629	147.569	194.895	183.962	263.035	174.95	477.489
ENSSSCG00000017907	PFN1	profilin 1 [Source:NCBI gene (formerly Entrezgene);Acc:100512494]	1677.17	0.354752	0.134481	2.63794	0.00834114	0.191846	1445.27	1280.4	1456.03	1349.64	1489.85	2093.58	1526.99	1528.14	1213.97	2136.21	1660.45	1711.26	1773.81	1045.02	1762.92	1754.33	1959.19	1756.63	1081.06	2000.52	1565.68	1747.34	1427.05	2192.05	1257.58	1934.11	2211.43	1294.32	1859.85	1126.89	1772.09	2294.26	1757.24	1507.55	2728.38
ENSSSCG00000038918	CTSF	cathepsin F [Source:VGNC Symbol;Acc:VGNC:87076]	314.731	-0.4651	0.176628	-2.63321	0.00845819	0.194235	367.97	365.409	123.351	273.235	416.754	361.281	475.55	279.458	335.372	360.701	442.941	210.99	269.076	294.154	397.18	348.064	211.358	209.563	344.735	552.694	286.092	393.061	396.751	212.567	381.331	197.144	230.81	336.377	271.136	249.525	215.501	314.438	246.913	406.665	237.44
ENSSSCG00000031382	C9orf40	chromosome 1 C9orf40 homolog [Source:VGNC Symbol;Acc:VGNC:85973]	80.4125	0.334463	0.127156	2.63035	0.00852981	0.194545	81.6692	90.0284	113.677	82.6791	63.9959	59.5518	74.1683	98.1373	64.2629	83.984	82.6211	82.646	86.2087	77.409	66.8936	94.3903	68.5263	98.6181	59.4371	94.925	70.4555	62.9263	50.9343	123.508	73.0208	85.157	70.089	65.0817	78.8597	67.0767	95.3013	96.4384	78.9105	76.3079	96.5415
ENSSSCG00000026819	NID1	nidogen 1 [Source:VGNC Symbol;Acc:VGNC:90742]	2178.08	-0.291532	0.110843	-2.63014	0.00853493	0.194545	2674.9	2468.43	1917.99	2010.28	2128.25	2231.21	2596.76	2345.95	2441.99	1769.05	2087.33	2385.07	1940.13	2856.39	1942.7	1942.38	1898.92	1603.78	3310.29	2066.17	2369.87	1924.27	2346.55	1955.12	1966.15	2107.93	2103.88	2538.19	1700.36	2296.71	1958.4	2159.73	2159.43	2788.03	1240.25
ENSSSCG00000015846	RBPMS	RNA binding protein, mRNA processing factor [Source:VGNC Symbol;Acc:VGNC:95904]	247.33	0.315497	0.119909	2.63114	0.00850993	0.194545	211.055	220.069	244.284	216.54	264.568	295.113	274.859	200.948	241.99	315.478	252.453	209.046	233.373	197.393	175.596	233.026	331.898	193.538	162.927	211.142	222.042	226.17	237.693	327.673	262.334	283.468	274.314	222.302	286.199	203.913	230.955	312.006	218.913	287.55	375.729
ENSSSCG00000042103	Novel gene	0	10.7087	-1.12125	0.426325	-2.63003	0.00853777	0.194545	12.8468	4.70737	16.9306	10.2365	9.36525	5.2935	6.10798	18.6928	40.1643	6.46031	10.3276	6.80614	2.61238	15.4818	12.5425	14.0111	11.5587	6.16363	16.083	2.66145	8.54006	10.0317	5.3615	1.68037	8.11342	3.4996	3.62529	10.2376	0.886065	45.6122	14.5957	10.5353	7.6365	9.30584	6.0882
ENSSSCG00000017492	ORMDL3	ORMDL sphingolipid biosynthesis regulator 3 [Source:VGNC Symbol;Acc:VGNC:91064]	1741.22	-0.53727	0.204261	-2.63032	0.00853057	0.194545	2412.45	2264.24	1579.38	1153.57	2340.53	1609.22	2348.08	1810.4	2230.12	1231.77	2833.21	1337.89	1682.37	2509.99	1863.26	1228.55	574.63	984.948	2390.07	1961.49	1623.32	1515.7	2900.57	1028.39	2274.46	1068.55	1332.9	2099.43	1349.48	1827.17	1040.59	1092.43	1729.24	2161.75	1552.49
ENSSSCG00000005221	SPATA6L	spermatogenesis associated 6 like [Source:VGNC Symbol;Acc:VGNC:93388]	9.94713	-0.77594	0.295299	-2.62764	0.00859793	0.195613	6.42342	12.3568	14.5119	11.8113	17.1696	7.94025	6.98055	17.7582	15.0616	10.7672	6.88509	9.72306	5.22477	5.80567	13.9362	14.0111	11.5587	9.24544	15.3837	4.43575	12.0984	8.20778	11.6166	6.7215	16.2268	3.4996	4.83372	17.5501	6.20245	10.7323	3.43428	4.05203	8.485	14.8893	2.60923
ENSSSCG00000015963	OLA1	Obg like ATPase 1 [Source:VGNC Symbol;Acc:VGNC:96188]	893.867	0.425823	0.16217	2.62578	0.00864509	0.196382	745.117	1063.28	848.947	905.533	789.022	788.731	804.508	972.962	528.161	1199.46	786.048	875.076	782.844	321.247	779.031	911.456	1147.61	1110.69	852.397	605.923	674.665	960.31	860.521	762.89	900.59	1108.21	1224.14	559.41	1135.93	732.478	1149.63	781.232	1089.47	790.066	1737.75
ENSSSCG00000015924	SPC25	SPC25 component of NDC80 kinetochore complex [Source:VGNC Symbol;Acc:VGNC:96028]	35.0243	0.45354	0.172807	2.62455	0.00867628	0.196516	27.5289	31.7747	45.9544	25.9849	35.9001	34.4077	37.5204	33.6471	40.1643	30.1481	22.9503	37.9199	38.315	25.1579	33.4468	30.9718	26.4198	48.6927	28.6696	36.3731	39.8536	28.2712	33.9562	50.4112	43.2716	29.1634	56.7963	32.1752	27.468	29.5138	21.4642	67.2637	39.031	20.4729	34.7897
ENSSSCG00000006159	HEY1	hes related family bHLH transcription factor with YRPW motif 1 [Source:VGNC Symbol;Acc:VGNC:88863]	25.083	0.700993	0.267096	2.6245	0.00867767	0.196516	9.17632	38.2474	26.6052	37.0087	21.8522	17.2039	24.4319	21.4967	17.0698	40.9153	16.0652	14.5846	30.4778	36.7693	16.7234	18.4356	32.1991	11.0945	13.2859	24.8402	22.0618	31.9191	20.5524	21.8449	13.5224	36.1626	21.7518	31.444	29.2401	10.7323	33.4842	68.8845	16.97	19.5423	31.3108
ENSSSCG00000014934	CHORDC1	cysteine and histidine rich domain containing 1 [Source:VGNC Symbol;Acc:VGNC:86656]	349.771	0.496932	0.189391	2.62384	0.00869442	0.196593	283.548	318.336	621.594	333.866	288.762	340.107	249.555	290.673	286.171	199.193	300.649	469.624	458.909	296.089	320.532	345.115	466.474	349.478	196.492	394.781	244.103	313.719	190.333	386.486	524.668	446.783	497.874	191.589	337.591	429.291	603.575	260.14	464.129	211.243	330.502
ENSSSCG00000009879	TPCN1	two pore segment channel 1 [Source:VGNC Symbol;Acc:VGNC:94333]	347.822	0.343138	0.130826	2.62287	0.00871938	0.196674	405.593	337.754	459.544	312.606	253.642	304.376	392.656	465.451	276.13	368.238	314.419	439.482	352.672	301.895	234.127	359.126	415.286	359.34	388.788	278.565	356.547	353.846	302.925	454.541	346.173	447.949	354.07	220.108	465.184	222.695	224.945	313.627	437.826	286.62	367.032
ENSSSCG00000025488	MCM3	minichromosome maintenance complex component 3 [Source:VGNC Symbol;Acc:VGNC:90074]	41.6692	1.09232	0.416493	2.62266	0.00872475	0.196674	16.5174	20.5947	101.583	14.1736	21.8522	19.8506	44.501	23.366	14.0575	13.9973	12.6227	37.9199	79.2423	27.0931	33.4468	33.9215	25.5942	91.2217	17.4815	31.0502	59.7804	25.5353	43.7856	204.166	10.8179	43.1618	67.6721	29.9815	10.6328	16.0984	21.4642	122.371	63.6375	27.9175	31.3108
ENSSSCG00000029392	HUNK	hormonally up-regulated Neu-associated kinase [Source:VGNC Symbol;Acc:VGNC:89007]	8.70132	-0.757641	0.289153	-2.62021	0.00878764	0.197789	7.34105	8.23789	12.0933	11.8113	10.1457	14.5571	3.49027	3.73857	10.0411	11.8439	6.88509	7.77845	6.96636	15.4818	12.5425	11.0614	2.47685	9.86181	10.4889	6.21004	9.9634	11.8557	11.6166	8.40187	0	8.16574	4.83372	16.0876	7.08852	8.04921	3.43428	12.1561	3.394	12.0976	4.34872
ENSSSCG00000015845	GTF2E2	general transcription factor IIE subunit 2 [Source:NCBI gene (formerly Entrezgene);Acc:100513628]	150.965	0.31933	0.121922	2.61914	0.00881509	0.197831	115.622	134.748	157.212	118.9	121.748	181.302	164.043	131.784	125.514	185.195	131.964	150.707	144.552	114.178	149.117	169.608	163.472	152.242	93.7008	141.944	134.506	145.916	138.505	178.96	151.451	157.482	180.056	140.401	181.643	115.372	227.521	167.754	152.73	125.629	238.31
ENSSSCG00000022701	Novel gene	0	22.959	-2.97801	1.13749	-2.61805	0.00884326	0.197831	2.75289	12.3568	4.83731	1.57484	150.624	1.32337	4.36284	0	1.00411	2.15344	0	77.7845	3.48318	73.5385	161.659	1.47485	4.12809	1.84909	0	0.887149	1.42334	0	6.25508	48.7309	2.70447	5.83267	6.04215	199.633	1.77213	0	0.85857	13.7769	0	4.65292	6.0882
ENSSSCG00000026196	FAM13A	family with sequence similarity 13 member A [Source:VGNC Symbol;Acc:VGNC:98924]	207.84	-0.365614	0.139633	-2.6184	0.00883434	0.197831	282.631	207.713	246.703	224.415	189.646	166.745	175.386	241.137	271.109	186.272	201.963	190.572	207.249	344.47	243.883	184.356	192.369	171.965	281.102	152.59	182.188	168.715	218.928	132.75	254.221	225.141	158.304	231.077	215.314	327.334	153.684	153.167	142.548	226.132	122.634
ENSSSCG00000016907	DHX29	DExH-box helicase 29 [Source:VGNC Symbol;Acc:VGNC:87288]	385.187	-0.404392	0.154433	-2.61856	0.00883022	0.197831	440.463	352.464	527.266	316.543	334.027	259.381	344.664	268.242	458.877	219.65	397.04	395.729	381.408	644.43	592.287	452.041	311.258	372.9	395.082	371.716	341.602	299.128	409.261	403.29	576.053	288.134	283.981	336.377	359.742	625.155	325.398	265.813	375.885	445.75	310.498
ENSSSCG00000036033	THRB	thyroid hormone receptor beta [Source:VGNC Symbol;Acc:VGNC:93965]	198.565	-0.665389	0.254257	-2.61699	0.00887083	0.197884	397.334	227.719	227.353	146.46	247.399	127.044	113.434	234.595	249.019	169.045	285.731	185.71	186.35	361.887	214.617	86.2786	73.48	159.022	396.48	84.2792	143.046	153.212	202.843	110.065	324.537	172.647	131.719	190.858	203.795	354.165	134.795	98.0592	198.549	238.23	120.025
ENSSSCG00000009745	ADGRD1	adhesion G protein-coupled receptor D1 [Source:NCBI gene (formerly Entrezgene);Acc:100736874]	28.9043	0.677984	0.259179	2.61589	0.0088994	0.197884	11.0116	25.8905	31.4425	41.7333	24.974	21.174	21.8142	22.4314	37.152	19.3809	22.9503	31.1138	49.6353	44.5102	25.0851	14.7485	48.7115	47.4599	32.8652	18.6301	54.087	18.2395	14.2973	31.0869	8.11342	32.663	24.1686	41.6815	22.1516	18.7815	24.8985	55.1076	24.6065	18.6117	30.441
ENSSSCG00000028420	EIF4E	eukaryotic translation initiation factor 4E [Source:VGNC Symbol;Acc:VGNC:87626]	363.396	0.319114	0.121958	2.61659	0.00888117	0.197884	331.265	321.866	483.731	355.126	337.149	330.844	358.626	310.301	245.002	240.108	352.287	487.125	457.167	359.952	307.989	432.868	415.286	480.763	260.125	382.361	348.007	341.079	290.415	457.062	419.193	382.623	370.988	252.283	368.603	319.285	483.375	316.059	397.098	294.065	428.783
ENSSSCG00000006950	DNAI3	dynein axonemal intermediate chain 3 [Source:VGNC Symbol;Acc:VGNC:94934]	3.42067	1.42101	0.543145	2.61627	0.00888966	0.197884	0	2.35368	2.41865	1.57484	4.68262	2.64675	0.872568	1.86928	3.01232	2.15344	9.18012	0.972306	6.09556	3.87045	4.18085	0	4.12809	3.08181	0.69926	7.09719	4.27003	1.82395	1.78717	1.68037	2.70447	2.33307	7.25059	0	3.54426	8.04921	3.43428	9.72488	5.091	2.79175	4.34872
ENSSSCG00000001840	KIF7	kinesin family member 7 [Source:VGNC Symbol;Acc:VGNC:89473]	181.005	0.336507	0.128693	2.61479	0.00892817	0.198224	112.869	160.639	181.399	174.807	195.89	190.566	177.131	212.164	216.887	171.198	177.865	185.71	208.991	251.579	103.128	123.887	149.437	160.254	212.575	196.06	209.943	113.997	193.014	293.225	229.88	137.651	167.972	191.589	238.351	134.153	181.158	213.947	165.457	133.074	168.73
ENSSSCG00000023599	TIMM8B	translocase of inner mitochondrial membrane 8 homolog B [Source:VGNC Symbol;Acc:VGNC:93993]	477.187	0.408094	0.156118	2.61401	0.00894866	0.19838	416.605	370.705	459.544	442.53	421.436	513.469	479.04	474.798	282.154	700.943	485.399	535.741	545.117	228.356	468.255	471.214	481.335	490.009	307.674	541.161	413.481	523.474	368.156	693.155	348.877	536.606	564.337	345.884	651.257	340.75	610.443	491.106	465.826	389.915	842.781
ENSSSCG00000005506	MEGF9	multiple EGF like domains 9 [Source:VGNC Symbol;Acc:VGNC:90130]	132.336	-0.493224	0.188965	-2.61013	0.00905071	0.198441	225.737	114.742	113.677	153.547	118.626	56.9051	86.3843	125.242	142.583	106.595	130.817	145.846	141.94	212.875	143.542	145.273	81.7362	152.242	282.501	78.0691	162.973	129.5	87.5712	86.5393	110.883	137.651	114.801	153.564	127.593	177.083	97.0184	139.39	119.638	145.171	83.4954
ENSSSCG00000011193	BTD	biotinidase [Source:VGNC Symbol;Acc:VGNC:85911]	1023.04	-0.35099	0.134513	-2.60934	0.00907183	0.198441	1428.75	1154.48	877.971	798.444	1143.34	836.373	1186.69	1439.35	962.94	790.311	1718.98	897.439	826.384	1221.13	1123.25	881.959	724.067	922.695	1318.8	1154.18	831.232	986.757	1281.4	745.246	1019.59	782.744	752.852	1239.48	999.481	1051.76	887.761	721.262	987.654	1220	891.487
ENSSSCG00000031142	NMNAT3	nicotinamide nucleotide adenylyltransferase 3 [Source:NCBI gene (formerly Entrezgene);Acc:100623321]	8.28267	-0.872809	0.33468	-2.60789	0.00911021	0.198441	17.435	5.88421	2.41865	6.29936	12.487	5.2935	4.36284	6.54249	10.0411	19.3809	4.59006	5.83384	7.83715	3.87045	23.6915	1.47485	4.95371	6.16363	11.1882	3.5486	11.3867	15.5036	8.04225	6.7215	5.40895	4.66614	8.45902	8.04381	7.97458	5.36614	9.44427	7.29366	11.0305	11.167	6.0882
ENSSSCG00000021890	GNB1	G protein subunit beta 1 [Source:VGNC Symbol;Acc:VGNC:88529]	1011.39	0.172117	0.0659522	2.60973	0.00906135	0.198441	967.184	982.663	836.854	957.503	969.303	1134.13	1125.61	985.112	809.311	1062.72	970.798	1067.59	1165.99	797.312	910.031	1000.68	947.81	1047.82	941.203	1113.37	1105.94	1005.91	982.942	1156.94	830.273	1157.2	1180.64	1006.21	1127.96	863.948	1019.12	1179.95	1000.38	920.348	1068.04
ENSSSCG00000003429	CLCN6	chloride voltage-gated channel 6 [Source:VGNC Symbol;Acc:VGNC:86729]	104.997	-0.473562	0.181666	-2.60677	0.00914014	0.198441	130.304	140.044	111.258	109.451	117.066	86.0193	97.7276	116.83	176.723	85.0607	104.424	73.8953	80.9839	158.688	82.2233	75.9547	75.1312	69.0327	165.025	101.135	107.462	108.525	146.548	75.6169	154.155	86.3235	61.63	128.701	99.2392	126.104	85.857	94.0071	73.8195	124.698	45.2267
ENSSSCG00000003857	ZYG11B	zyg-11 family member B, cell cycle regulator [Source:VGNC Symbol;Acc:VGNC:95345]	1446.9	0.466817	0.178766	2.61132	0.00901924	0.198441	1433.34	1600.5	2510.56	1805.55	1173.78	828.432	1479.88	1615.06	1698.95	858.144	1125.71	1746.26	920.43	1507.54	1109.32	1349.49	2008.73	1979.76	1368.45	833.033	1128.71	820.778	1115.19	1798	2344.78	1510.66	1689.39	984.269	1721.62	1368.37	1857.95	1090	1813.24	1060.87	1384.63
ENSSSCG00000013448	MKNK2	MAPK interacting serine/threonine kinase 2 [Source:VGNC Symbol;Acc:VGNC:90247]	488.343	-0.299216	0.114677	-2.60921	0.00907509	0.198441	694.647	424.251	374.891	441.743	640.739	506.852	424.068	533.68	478.96	760.163	446.383	373.366	411.015	367.693	593.68	428.443	361.621	470.901	499.271	518.095	362.241	518.002	481.642	528.478	519.259	415.286	433.827	536.741	423.539	563.445	461.052	423.843	516.736	569.517	587.946
ENSSSCG00000010621	ADD3	adducin 3 [Source:VGNC Symbol;Acc:VGNC:85118]	282.468	-0.426832	0.163554	-2.60974	0.00906111	0.198441	382.652	377.178	290.238	223.627	361.342	157.482	240.829	228.052	334.368	228.264	268.518	235.298	279.525	431.555	381.851	209.428	192.369	245.929	361.517	209.367	302.46	219.786	300.244	220.129	324.537	207.643	268.272	353.196	223.288	485.636	219.794	337.939	184.973	396.429	202.65
ENSSSCG00000034692	SH3BP4	SH3 domain binding protein 4 [Source:VGNC Symbol;Acc:VGNC:95495]	170.117	0.323145	0.123946	2.60713	0.00913036	0.198441	170.679	155.932	174.143	147.248	146.722	161.452	178.876	187.863	201.826	142.127	179.012	214.88	160.226	121.919	125.425	123.887	166.775	216.343	146.845	179.204	170.801	105.789	131.357	245.335	194.722	158.649	205.433	173.307	195.82	155.618	181.158	135.338	302.066	144.241	153.075
ENSSSCG00000040550	CFAP94	cilia and flagella associated protein 94 [Source:VGNC Symbol;Acc:VGNC:99772]	14.3323	0.574166	0.220148	2.60809	0.00910486	0.198441	13.7645	11.7684	9.67461	15.7484	17.9501	13.2337	10.4708	14.9543	19.0781	18.3042	3.44254	12.64	15.6743	15.4818	12.5425	9.58651	25.5942	23.4218	11.1882	12.4201	15.6568	12.7677	8.93584	15.9636	8.11342	15.1649	21.7518	13.1626	19.4934	2.68307	13.7371	16.2081	16.97	15.8199	18.2646
ENSSSCG00000007199	SLC52A3	solute carrier family 52 member 3 [Source:VGNC Symbol;Acc:VGNC:95777]	23.5024	-0.673826	0.258154	-2.61017	0.00904972	0.198441	22.0232	21.7716	7.25596	26.7723	33.5588	19.8506	24.4319	26.17	12.0493	44.1454	25.2453	28.1969	20.8991	13.5466	36.234	23.5976	18.9892	12.3273	25.1733	21.2916	42.7003	20.9754	21.446	20.1645	8.11342	15.1649	22.9602	59.9629	14.177	16.0984	23.1814	27.5538	14.4245	39.0845	13.0461
ENSSSCG00000007268	E2F1	E2F transcription factor 1 [Source:VGNC Symbol;Acc:VGNC:96256]	20.5871	1.08121	0.414765	2.60681	0.00913897	0.198441	10.0939	10.0032	38.6985	9.44904	6.2435	6.61687	31.4125	13.085	10.0411	18.3042	11.4751	13.6123	22.6407	19.3522	18.117	14.0111	11.5587	36.3654	9.78963	17.743	22.0618	10.9437	12.5102	119.307	2.70447	25.6637	44.7119	16.8189	11.5188	8.04921	10.3028	61.5909	17.8185	14.8893	13.0461
ENSSSCG00000037912	FITM2	fat storage inducing transmembrane protein 2 [Source:NCBI gene (formerly Entrezgene);Acc:100158013]	155.515	0.451953	0.1731	2.61093	0.00902965	0.198441	119.292	115.919	178.98	130.712	116.285	194.536	221.632	124.307	117.481	106.595	157.21	233.353	129.748	119.984	108.702	202.792	206.405	181.211	106.987	163.235	147.316	124.029	156.377	187.362	159.564	151.649	183.682	98.7194	206.453	85.8582	236.965	121.561	254.55	100.503	193.083
ENSSSCG00000016684	SCRN1	secernin 1 [Source:VGNC Symbol;Acc:VGNC:92647]	10.3006	-0.89319	0.342395	-2.60865	0.00908996	0.198441	8.25868	5.88421	9.67461	11.0239	18.7305	7.94025	9.59825	5.60785	7.02876	24.7645	10.3276	6.80614	7.83715	19.3522	12.5425	13.2736	6.60495	5.54727	9.09037	7.09719	23.4852	10.9437	7.14867	9.24206	0	6.9992	1.20843	27.7877	5.31639	8.04921	7.72713	14.5873	12.7275	13.9588	4.34872
ENSSSCG00000029967	PEX1	peroxisomal biogenesis factor 1 [Source:VGNC Symbol;Acc:VGNC:91319]	242.482	-0.399282	0.153203	-2.60623	0.0091544	0.198458	322.089	290.091	278.145	194.493	291.103	165.422	298.418	202.817	278.138	185.195	313.272	222.658	180.254	404.462	270.361	205.741	189.067	220.042	309.073	232.433	194.998	190.603	290.415	187.362	308.31	185.479	154.679	253.014	235.693	364.897	155.401	171.806	272.368	289.412	179.167
ENSSSCG00000027085	UQCRFS1	cytochrome b-c1 complex subunit Rieske, mitochondrial [Source:NCBI gene (formerly Entrezgene);Acc:100522678]	1665.1	0.375509	0.144254	2.60311	0.0092383	0.199891	1418.66	1389.26	1772.87	1224.44	1295.53	1349.84	1727.69	1385.14	1190.87	1480.49	1398.82	2149.77	2072.49	1186.29	1640.29	2117.88	1801.5	1847.86	1134.9	1517.91	1407.69	1364.31	1421.69	2658.35	1857.97	1837.29	2303.27	1100.54	2337.44	1473	1919.76	1380.93	2189.98	1374.47	2549.22
ENSSSCG00000036494	ERG28	ergosterol biosynthesis 28 homolog [Source:VGNC Symbol;Acc:VGNC:87769]	856.376	-0.458333	0.176146	-2.60201	0.00926789	0.199891	1481.97	987.37	570.802	449.617	971.644	760.94	1053.19	1014.09	700.868	918.44	1212.92	770.067	839.446	1108.88	1282.13	703.503	482.987	718.063	1317.41	1046.84	594.957	752.379	1044.6	643.584	951.975	666.091	680.347	618.642	891.381	847.85	538.323	762.592	553.222	1356.79	679.27
ENSSSCG00000007168	PCED1A	PC-esterase domain containing 1A [Source:VGNC Symbol;Acc:VGNC:95786]	119.561	-0.338372	0.130065	-2.60157	0.00927981	0.199891	136.727	140.044	89.4902	113.388	152.966	127.044	117.797	149.543	141.579	138.897	125.079	91.3968	97.529	116.113	119.851	107.664	97.4229	93.0708	155.935	143.718	113.156	150.476	141.186	86.5393	91.9521	89.8231	89.4239	141.132	101.011	112.689	93.5841	92.3863	96.729	167.505	161.772
ENSSSCG00000017505	MED1	mediator complex subunit 1 [Source:VGNC Symbol;Acc:VGNC:90102]	811.506	-0.451758	0.173669	-2.60125	0.00928842	0.199891	1167.23	839.676	1052.11	744.112	814.777	578.315	678.858	911.275	1273.21	494.214	900.799	841.045	665.287	1302.41	993.648	716.039	700.124	740.252	1234.19	551.807	646.198	621.055	816.735	589.812	1168.33	669.591	524.459	668.367	810.749	1400.56	522.011	592.407	716.134	959.432	497.493
ENSSSCG00000035675	Novel gene	methyltransferase like 7A [Source:NCBI gene (formerly Entrezgene);Acc:110258456]	465.901	-0.500637	0.192384	-2.60228	0.00926056	0.199891	720.341	744.941	200.748	353.552	515.869	428.773	426.686	690.7	392.606	517.901	527.857	327.667	553.825	516.705	728.861	363.55	229.522	342.698	571.994	487.932	442.66	492.467	643.38	418.413	451.647	312.631	341.986	481.897	479.361	364.897	235.248	376.029	314.793	896.152	412.258
ENSSSCG00000006238	CYP7A1	cytochrome P450 family 7 subfamily A member 1 [Source:VGNC Symbol;Acc:VGNC:98774]	94.2851	-1.84937	0.711279	-2.60007	0.00932051	0.200289	311.077	102.974	16.9306	44.8829	245.057	141.601	9.59825	220.575	33.1356	22.6111	27.5404	78.7568	183.738	67.7329	41.8085	19.173	0.825618	20.9563	526.542	313.164	139.488	90.2855	81.3161	15.1234	110.883	2.33307	42.2951	177.695	5.31639	53.6614	16.3128	25.1226	14.4245	87.4749	9.56718
ENSSSCG00000030395	ASB5	ankyrin repeat and SOCS box containing 5 [Source:VGNC Symbol;Acc:VGNC:95834]	14.5643	-0.529703	0.203774	-2.59946	0.00933706	0.200352	22.9408	16.4758	19.3492	12.5987	14.8283	14.5571	9.59825	14.9543	16.0657	17.2275	17.2127	11.6677	13.9327	13.5466	15.3298	15.4859	13.2099	8.62908	20.2785	15.0815	14.2334	19.1515	14.2973	10.9224	13.5224	4.66614	7.25059	14.6251	7.08852	18.7815	13.7371	16.2081	11.879	19.5423	20.8738
ENSSSCG00000034993	NREP	neuronal regeneration related protein [Source:NCBI gene (formerly Entrezgene);Acc:100037285]	211.176	-1.05579	0.406378	-2.59805	0.00937555	0.200593	495.521	397.772	55.629	49.6075	462.019	96.6063	129.14	406.569	123.505	150.741	247.863	88.4799	370.088	249.644	379.063	78.167	54.4908	74.5799	362.216	295.421	178.63	196.075	268.075	65.5346	267.743	54.8271	100.3	342.227	124.049	201.23	53.2313	245.553	61.9405	587.199	77.4072
ENSSSCG00000000399	TIMELESS	timeless circadian regulator [Source:HGNC Symbol;Acc:HGNC:11813]	218.79	-0.530633	0.204215	-2.5984	0.00936593	0.200593	241.337	228.896	178.98	203.942	389.438	95.283	222.505	211.229	220.904	275.64	279.994	148.763	170.676	274.802	444.563	156.334	127.971	141.147	281.802	261.709	146.604	178.747	243.055	223.49	189.313	125.986	137.761	227.42	167.466	222.695	213.784	223.672	128.972	379.678	293.104
ENSSSCG00000024750	GFOD2	glucose-fructose oxidoreductase domain containing 2 [Source:VGNC Symbol;Acc:VGNC:88425]	68.9505	0.391291	0.150696	2.59657	0.00941608	0.200876	43.1287	61.1958	53.2104	62.2062	53.8502	75.4323	66.3152	67.2942	62.2547	88.2909	61.9658	64.1722	83.5963	61.9272	73.8616	67.1056	57.7933	110.945	45.4519	93.1507	69.7438	89.3736	68.8059	93.2608	48.6805	97.9889	61.63	46.8003	79.7458	34.8799	60.0999	78.6094	62.789	64.2103	103.499
ENSSSCG00000014113	HOMER1	homer scaffold protein 1 [Source:VGNC Symbol;Acc:VGNC:88928]	380.784	-0.553094	0.212979	-2.59694	0.00940579	0.200876	504.697	534.286	413.59	376.387	469.823	239.531	249.555	478.536	544.227	258.412	372.942	428.787	337.868	681.199	443.17	262.523	236.952	227.438	619.544	254.612	317.406	233.466	410.155	308.349	695.05	241.473	319.026	389.028	311.895	668.084	207.774	225.293	345.339	479.251	241.789
ENSSSCG00000015302	CFAP69	STEAP2 metalloreductase [Source:NCBI gene (formerly Entrezgene);Acc:100623287]	14.1618	-1.09374	0.42138	-2.59562	0.00944213	0.201141	16.5174	30.0095	12.0933	7.8742	6.2435	5.2935	9.59825	11.2157	17.0698	20.4576	22.9503	6.80614	15.6743	27.0931	34.8404	6.63682	1.65124	4.9309	22.3763	5.3229	19.9268	8.20778	14.2973	5.88131	13.5224	2.33307	4.83372	10.2376	16.8352	56.3445	4.29285	5.67284	6.788	27.9175	13.9159
ENSSSCG00000024867	ISG20	interferon stimulated exonuclease gene 20 [Source:HGNC Symbol;Acc:HGNC:6130]	28.1446	0.94588	0.364785	2.59298	0.0095148	0.201638	11.0116	17.0642	29.0238	29.1345	20.2914	18.5272	13.0885	18.6928	10.0411	25.8412	16.0652	35.003	40.9273	5.80567	5.57446	19.9105	22.2917	154.707	13.2859	24.8402	30.6019	69.3101	20.5524	46.2103	18.9313	51.3275	10.8759	17.5501	23.0377	21.4646	26.6157	40.5203	22.9095	14.8893	39.1384
ENSSSCG00000016957	CD180	CD180 molecule [Source:VGNC Symbol;Acc:VGNC:86392]	93.4431	0.631711	0.243642	2.59278	0.00952026	0.201638	59.646	72.3758	58.0477	114.176	74.1415	107.193	98.6002	42.9935	50.2054	91.521	67.7034	90.4245	109.72	38.7045	83.6169	79.6418	103.202	91.2217	56.64	68.3105	81.8422	85.7257	83.9969	58.8131	67.6118	345.294	102.717	94.3319	117.847	85.8582	100.453	238.259	82.3045	85.6137	81.7559
ENSSSCG00000031076	MAPK7	mitogen-activated protein kinase 7 [Source:VGNC Symbol;Acc:VGNC:90005]	94.1621	0.291221	0.112294	2.59338	0.00950385	0.201638	67.9047	85.321	72.5596	113.388	95.9938	99.2531	109.071	90.6602	104.427	97.9813	76.8835	84.5906	101.883	104.502	90.585	98.8148	108.982	118.342	86.7082	83.392	120.273	96.6694	92.9327	110.905	67.6118	95.6558	116.009	89.2131	101.897	50.9783	79.847	134.527	84.0015	72.5856	91.323
ENSSSCG00000037913	Novel gene	0	40.2815	0.737071	0.284223	2.59329	0.00950634	0.201638	27.5289	75.9063	12.0933	30.7094	32.7784	91.3128	46.2461	44.8628	50.2054	59.2195	29.8354	10.6954	40.9273	52.2511	36.234	25.8098	56.9677	36.9818	32.8652	18.6301	32.7369	47.4227	24.1268	35.2879	18.9313	40.8287	60.4215	33.6377	42.5311	32.1968	30.9085	77.799	13.576	19.5423	87.8441
ENSSSCG00000033180	PSMD10	proteasome 26S subunit, non-ATPase 10 [Source:VGNC Symbol;Acc:VGNC:91918]	135.624	0.385558	0.148743	2.59211	0.00953901	0.201745	140.398	138.867	91.9088	136.224	135.016	131.014	148.337	126.177	67.2753	141.05	135.407	156.541	160.226	71.6033	131	148.222	143.658	159.638	93.0015	139.282	104.616	118.557	115.272	173.079	91.9521	173.814	167.972	93.6006	160.378	118.055	153.684	145.873	151.033	128.421	255.705
ENSSSCG00000011798	Novel gene	DnaJ heat shock protein family (Hsp40) member B11 [Source:NCBI gene (formerly Entrezgene);Acc:100152894]	726.619	0.583301	0.225139	2.59085	0.00957384	0.202191	891.02	463.676	807.83	1007.11	426.119	1038.85	649.191	813.138	280.146	762.316	842.276	1066.62	940.458	294.154	409.723	692.441	583.712	749.497	495.076	557.13	842.619	883.704	498.62	969.576	738.321	1261.02	1232.6	320.29	1001.25	474.903	793.319	700.191	669.466	389.915	885.399
ENSSSCG00000037110	PCP4	Purkinje cell protein 4 [Source:VGNC Symbol;Acc:VGNC:91229]	3.28821	1.66752	0.643957	2.58948	0.00961206	0.202707	0.917632	5.29579	7.25596	0.78742	3.90219	0	2.6177	0	1.00411	8.61374	1.14751	3.88922	6.09556	1.93522	1.39362	0.737424	2.47685	2.46545	0.69926	7.09719	3.55836	0.911975	8.04225	0	5.40895	2.33307	6.04215	0	5.31639	0	6.00999	12.1561	1.697	0.930584	4.34872
ENSSSCG00000004989	FBXO33	F-box protein 33 [Source:VGNC Symbol;Acc:VGNC:88040]	184.934	0.260343	0.100592	2.58811	0.00965044	0.202926	147.739	182.999	176.562	180.319	171.696	165.422	224.25	143	177.727	130.283	215.733	203.212	192.446	205.134	161.659	195.417	219.614	216.343	142.649	231.546	140.911	137.708	182.291	192.403	205.54	170.314	221.143	175.501	232.149	185.132	212.067	201.791	178.185	170.297	183.516
ENSSSCG00000040954	CSTF3	cleavage stimulation factor subunit 3 [Source:VGNC Symbol;Acc:VGNC:87052]	263.932	0.263125	0.101682	2.58773	0.00966093	0.202926	264.278	250.667	350.705	238.588	202.133	250.118	283.585	283.196	238.978	203.5	211.143	304.332	274.3	243.838	235.521	263.998	324.468	332.836	230.756	197.834	239.833	226.17	230.545	305.828	283.97	325.463	297.274	188.664	246.326	354.165	295.348	258.52	309.702	220.548	270.49
ENSSSCG00000016737	Novel gene	peptidylprolyl isomerase A [Source:NCBI gene (formerly Entrezgene);Acc:397637]	3804.73	0.377791	0.145999	2.58763	0.00966382	0.202926	3099.76	3030.37	3323.23	2967.79	3127.99	4956.04	3541.75	2995.53	2138.75	4878.61	3608.93	3991.32	4778.92	2362.91	3935.57	3925.31	3897.74	4102.51	2400.56	4146.54	3802.46	4006.31	3363.45	5187.32	3056.06	4315.01	5547.91	2832.15	4442.73	2846.74	4140.88	4643.63	3789.4	3369.64	6611.79
ENSSSCG00000008675	LETM1	leucine zipper and EF-hand containing transmembrane protein 1 [Source:VGNC Symbol;Acc:VGNC:89687]	535.107	0.402722	0.155677	2.5869	0.0096844	0.203069	518.462	411.306	575.64	517.335	422.217	651.1	575.895	460.778	328.343	604.039	468.186	651.445	629.584	299.96	411.117	632.71	608.481	822.228	407.668	456.882	454.758	525.298	537.937	856.151	416.489	586.767	739.56	337.109	720.37	397.094	617.312	463.552	639.769	351.761	631.434
ENSSSCG00000016808	C5orf22	chromosome 16 C5orf22 homolog [Source:VGNC Symbol;Acc:VGNC:85951]	74.5033	-0.321267	0.124219	-2.5863	0.00970137	0.203135	89.9279	62.961	67.7223	75.5923	61.6545	56.9051	68.0603	63.5556	64.2629	61.3729	67.7034	115.704	61.8264	102.567	75.2552	98.8148	67.7007	80.7435	67.1289	69.1976	70.4555	93.9334	90.2519	84.8589	81.1342	73.4916	58.0047	68.738	73.5434	77.809	68.6856	43.7619	84.0015	83.7526	76.5374
ENSSSCG00000011703	TM4SF4	transmembrane 4 L six family member 4 [Source:VGNC Symbol;Acc:VGNC:94032]	1272.77	0.41107	0.159099	2.58373	0.00977371	0.203781	1092.9	1293.35	928.763	1229.16	1062.96	1474.24	1320.2	1284.2	961.936	1106.87	1179.65	1497.35	1784.26	830.211	769.276	1495.5	959.368	1993.32	945.399	1342.26	1379.93	1423.59	973.112	1923.19	1400.92	1511.83	1554.04	868.731	1534.66	633.204	2038.25	999.231	994.442	1306.54	1454.21
ENSSSCG00000035774	ERRFI1	ERBB receptor feedback inhibitor 1 [Source:VGNC Symbol;Acc:VGNC:87784]	526.196	-0.623536	0.241315	-2.5839	0.00976889	0.203781	1469.13	480.74	432.939	484.263	483.871	970.033	308.017	743.04	370.516	327.322	564.577	395.729	1020.57	539.928	486.372	327.416	606.004	202.783	760.794	531.402	360.818	401.269	543.299	410.852	513.85	376.791	393.948	491.403	420.881	614.423	704.027	195.308	492.978	719.342	272.23
ENSSSCG00000001022	SSR1	signal sequence receptor subunit 1 [Source:VGNC Symbol;Acc:VGNC:93490]	1866.5	0.284181	0.109962	2.58435	0.00975633	0.203781	2283.07	1715.25	2660.52	1980.36	1478.93	2151.81	1962.41	2102.94	1658.79	1752.9	1717.83	2271.31	2156.96	1474.64	1300.24	1845.04	2110.28	1518.72	1678.22	1640.34	1645.38	1870.46	1707.64	2348.32	1636.21	2125.43	2245.26	1360.87	2017.57	1695.7	1803	1661.33	2212.04	1269.32	2268.29
ENSSSCG00000011176	SUSD4	sushi domain containing 4 [Source:VGNC Symbol;Acc:VGNC:96085]	4.64021	-1.35558	0.524878	-2.58266	0.00980405	0.204124	10.0939	8.23789	0	5.51194	3.90219	3.97012	4.36284	0.934641	3.01232	0	9.18012	13.6123	0.870794	3.87045	4.18085	10.3239	0	1.84909	5.59408	3.5486	1.42334	7.2958	15.1909	10.0822	5.40895	3.4996	4.83372	5.11879	4.43032	0	1.71714	0.810406	5.9395	1.86117	1.73949
ENSSSCG00000010065	GSTT4	glutathione S-transferase theta-4 [Source:NCBI gene (formerly Entrezgene);Acc:100151901]	254.092	-0.641419	0.248477	-2.5814	0.00984002	0.204583	428.534	343.049	145.119	175.595	395.682	221.004	326.341	368.249	196.805	475.909	493.431	108.898	166.322	145.142	556.053	165.183	176.682	138.682	349.63	189.85	184.323	323.751	293.095	140.311	254.221	118.986	146.22	223.033	136.454	268.307	198.33	186.393	203.64	283.828	366.162
ENSSSCG00000011550	CAMK1	calcium/calmodulin dependent protein kinase I [Source:VGNC Symbol;Acc:VGNC:86153]	87.9834	0.391972	0.151945	2.5797	0.00988856	0.205303	55.0579	91.7936	65.3036	79.5294	80.385	100.576	91.6197	74.7713	66.2711	119.516	74.5885	84.5906	102.754	46.4454	87.7978	97.34	82.5618	102.933	55.2415	100.248	96.7873	116.733	72.3803	99.9823	73.0208	100.322	117.218	94.3319	105.442	50.9783	84.1399	147.494	61.9405	68.8632	130.461
ENSSSCG00000007647	MAP11	microtubule associated protein 11 [Source:VGNC Symbol;Acc:VGNC:89977]	182.101	0.397547	0.154136	2.5792	0.00990283	0.205309	149.574	121.215	176.562	163.783	138.918	226.297	210.289	177.582	171.703	204.576	162.947	254.744	178.513	106.437	110.096	211.641	269.152	215.727	141.95	169.446	180.765	161.42	180.504	263.819	159.564	198.311	229.602	161.607	200.251	107.323	190.603	140.2	277.459	120.045	240.919
ENSSSCG00000017690	DHRS11	mitochondrial rRNA methyltransferase 1 [Source:NCBI gene (formerly Entrezgene);Acc:100513493]	2058.05	0.355993	0.138057	2.5786	0.00992027	0.205382	2124.32	2110.08	1905.9	1889.81	1895.68	2396.63	2821.89	2166.5	2015.25	1931.63	2396.01	2146.85	2811.8	1497.86	1909.25	1621.6	1638.03	2577.01	1720.88	2754.6	1754.27	1584.1	2342.98	2282.79	2388.05	1812.79	2536.5	1178.78	2453.51	1454.22	1502.5	1256.94	2368.16	1890.02	2894.51
ENSSSCG00000005477	FKBP15	FKBP prolyl isomerase 15 [Source:VGNC Symbol;Acc:VGNC:88145]	436.969	-0.191741	0.0744342	-2.57597	0.00999581	0.205411	500.109	470.148	428.102	458.278	483.871	493.619	458.971	371.053	497.034	443.608	493.431	413.23	383.15	406.397	427.84	435.818	371.528	396.321	506.264	386.797	406.365	396.709	488.79	331.874	524.668	432.784	368.571	467.272	425.311	525.882	370.044	457.88	440.371	457.847	373.99
ENSSSCG00000008937	AMBN	ameloblastin [Source:VGNC Symbol;Acc:VGNC:85273]	11.2118	1.56143	0.606368	2.57505	0.0100226	0.205411	2.75289	8.82631	12.0933	3.14968	18.7305	1.32337	18.3239	1.86928	0	15.0741	3.44254	0.972306	23.5115	1.93522	11.1489	2.9497	29.7223	12.3273	1.39852	22.1787	7.11672	3.6479	0	15.1234	0	19.8311	13.2927	9.50632	9.74671	10.7323	3.43428	72.9366	2.5455	22.334	10.4369
ENSSSCG00000000633	YBX3	Y-box binding protein 3 [Source:VGNC Symbol;Acc:VGNC:95021]	421.573	0.464775	0.180329	2.57737	0.00995551	0.205411	324.842	330.692	401.497	469.302	339.49	644.483	397.891	353.294	238.978	349.933	274.256	421.009	477.195	247.709	383.244	427.706	758.743	430.838	262.922	421.396	407.076	566.337	280.585	519.236	275.856	628.762	659.803	345.152	433.286	311.236	637.059	427.895	345.339	347.108	614.909
ENSSSCG00000009327	Novel gene	high mobility group box 1 [Source:NCBI gene (formerly Entrezgene);Acc:445521]	1711.95	0.174673	0.0678094	2.57594	0.00999691	0.205411	1556.3	1865.88	1712.41	1603.97	1738.81	1860.66	1948.44	1475.8	1405.75	1892.87	1572.1	1632.5	1811.25	1571.4	1524.62	1828.07	1699.95	1774.51	1475.44	1887.85	1819.03	1693.54	1584.32	1957.64	1603.75	1669.31	1709.93	1434.72	1558.59	1489.1	2090.62	2117.59	1742.82	1651.79	1956.92
ENSSSCG00000040013	MTUS1	microtubule associated scaffold protein 1 [Source:NCBI gene (formerly Entrezgene);Acc:100153650]	641.951	-0.424629	0.164793	-2.57673	0.00997388	0.205411	906.62	757.298	732.852	585.84	649.324	493.619	608.18	816.876	693.839	555.586	641.461	722.424	692.282	1014.06	650.819	527.258	507.755	547.947	1055.88	542.935	575.031	650.238	707.718	609.136	927.635	461.947	396.365	548.441	688.472	936.391	333.984	414.928	386.067	747.259	381.817
ENSSSCG00000028227	RPN2	ribophorin II [Source:VGNC Symbol;Acc:VGNC:95471]	2184.74	0.2794	0.108501	2.5751	0.0100212	0.205411	2583.13	2144.79	2186.46	2002.41	1880.85	2191.51	2223.3	2017.89	1408.76	2534.59	2334.05	2948.03	2235.33	1803.63	1693.24	1992.52	2081.38	2180.69	1848.14	1905.6	2079.5	2308.21	2030.22	2825.55	1903.95	2729.69	3158.84	1697.24	2232	1725.21	2300.97	2467.69	2332.53	1752.29	2725.78
ENSSSCG00000007366	MYBL2	MYB proto-oncogene like 2 [Source:NCBI gene (formerly Entrezgene);Acc:100157175]	13.3999	0.786797	0.305578	2.57478	0.0100304	0.205411	4.58816	11.18	19.3492	3.14968	11.7066	13.2337	15.7062	13.085	15.0616	10.7672	3.44254	12.64	13.0619	3.87045	23.6915	11.7988	23.1173	23.4218	6.9926	17.743	12.8101	10.0317	13.4038	28.5664	10.8179	13.9984	19.3349	9.50632	8.86065	8.04921	9.44427	31.6059	10.182	6.51409	18.2646
ENSSSCG00000039146	Novel gene	0	155.824	0.852478	0.331101	2.57468	0.0100333	0.205411	55.0579	319.512	58.0477	159.846	164.672	125.721	69.8055	394.419	78.3204	211.037	177.865	50.5599	111.462	81.2794	217.404	52.3571	230.347	183.06	237.049	92.2635	152.298	93.9334	226.97	53.772	43.2716	219.308	192.141	61.4254	310.123	85.8582	93.5841	292.557	120.487	101.434	336.591
ENSSSCG00000029088	MTG1	mitochondrial ribosome associated GTPase 1 [Source:NCBI gene (formerly Entrezgene);Acc:100153322]	140.377	0.456059	0.177219	2.57343	0.0100697	0.205869	113.786	147.694	118.514	114.963	88.9699	202.476	195.455	142.065	141.579	263.796	88.3586	121.538	125.394	79.3442	114.276	160.021	119.715	146.078	122.37	139.282	125.254	101.229	130.463	154.594	97.3611	183.146	195.766	95.7944	171.897	77.809	125.351	150.736	155.275	148.893	253.965
ENSSSCG00000016567	STRIP2	striatin interacting protein 2 [Source:VGNC Symbol;Acc:VGNC:93577]	65.2105	-0.384183	0.149394	-2.5716	0.0101228	0.206669	106.445	78.8484	74.9783	75.5923	76.4829	46.3181	54.9718	79.4445	63.2588	90.4443	82.6211	64.1722	50.5061	61.9272	66.8936	52.3571	57.7933	42.529	84.6104	41.696	52.6637	59.2784	52.7214	47.0505	86.5432	65.3259	45.9204	81.1693	48.7335	69.7598	53.2313	51.866	56.001	95.8502	64.361
ENSSSCG00000009787	CCDC62	coiled-coil domain containing 62 [Source:NCBI gene (formerly Entrezgene);Acc:100520106]	99.6669	-0.393768	0.153263	-2.56922	0.0101927	0.207567	104.61	96.501	128.189	86.6162	95.9938	60.8752	70.678	74.7713	113.464	61.3729	98.6863	123.483	71.4051	149.012	154.691	157.809	85.8643	109.713	88.1067	77.182	122.408	81.1658	107.23	103.343	113.588	80.4909	67.6721	97.2569	87.7204	150.252	72.1199	93.1967	112.85	99.5725	90.4533
ENSSSCG00000029326	CCNB1	cyclin B1 [Source:VGNC Symbol;Acc:VGNC:86349]	10.8321	0.854935	0.332771	2.56914	0.010195	0.207567	4.58816	12.3568	9.67461	7.08678	6.2435	2.64675	20.9416	7.47713	9.03697	10.7672	4.59006	7.77845	14.8035	9.67612	15.3298	8.11167	11.5587	13.56	3.4963	15.9687	16.3684	10.0317	8.93584	10.9224	16.2268	12.8319	9.66745	8.04381	5.31639	5.36614	11.1614	40.5203	13.576	8.37526	6.0882
ENSSSCG00000015610	SYT14	synaptotagmin 14 [Source:NCBI gene (formerly Entrezgene);Acc:100512917]	3.92717	-2.9462	1.14754	-2.56739	0.0102466	0.208328	0	0.588421	0	9.44904	0	1.32337	0	0	0	4.30687	0	1.94461	6.96636	21.2875	8.36169	0.737424	0	0	0	2.66145	0	2.73593	5.3615	0	18.9313	0	1.20843	5.11879	0.886065	21.4646	12.02	0	0	12.0976	0
ENSSSCG00000035379	JCHAIN	joining chain of multimeric IgA and IgM [Source:VGNC Symbol;Acc:VGNC:89281]	622.611	0.589378	0.229766	2.56512	0.010314	0.208546	369.805	899.107	261.215	713.403	559.574	488.325	447.628	1304.76	532.177	616.959	701.132	264.467	647	669.588	936.51	379.036	921.39	735.937	508.362	414.299	472.55	808.922	500.407	377.244	421.898	746.582	596.965	405.115	706.193	375.63	818.217	1526.81	396.249	476.459	791.466
ENSSSCG00000012157	PHKA2	phosphorylase kinase regulatory subunit alpha 2 [Source:VGNC Symbol;Acc:VGNC:91394]	208.442	-0.449294	0.175141	-2.56532	0.0103079	0.208546	414.769	248.314	237.028	154.334	234.131	141.601	184.112	304.693	241.99	208.883	240.978	207.101	222.053	224.486	189.532	153.384	153.565	204.633	431.443	169.446	216.348	193.339	193.908	164.677	189.313	151.649	137.761	197.439	223.288	238.793	130.503	128.855	191.761	252.188	119.155
ENSSSCG00000000151	Novel gene	apolipoprotein L6 [Source:NCBI gene (formerly Entrezgene);Acc:100518305]	5.63	-2.21157	0.861789	-2.56625	0.0102803	0.208546	6.42342	0	2.41865	0.78742	1.56087	2.64675	10.4708	0	19.0781	1.07672	8.0326	1.94461	0	1.93522	1.39362	16.9608	0	3.08181	2.09778	2.66145	32.0252	16.4156	21.446	10.0822	2.70447	5.83267	0	16.0876	2.65819	5.36614	0	0	0	1.86117	0
ENSSSCG00000016553	COPG2	COPI coat complex subunit gamma 2 [Source:VGNC Symbol;Acc:VGNC:86898]	265.723	-0.34189	0.133237	-2.56602	0.0102874	0.208546	333.1	293.034	234.609	199.217	312.955	203.8	267.878	201.883	302.237	181.965	391.303	261.55	276.913	365.757	270.361	238.188	183.287	250.243	353.825	234.207	292.497	236.202	287.734	284.824	270.447	223.975	238.061	334.915	221.516	316.602	176.865	290.125	276.611	326.635	166.991
ENSSSCG00000007076	NDUFAF5	NADH:ubiquinone oxidoreductase complex assembly factor 5 [Source:VGNC Symbol;Acc:VGNC:95698]	55.7492	0.406439	0.158651	2.56184	0.010412	0.210239	44.0463	55.9	53.2104	38.5836	47.6067	56.9051	66.3152	47.6667	34.1397	58.1428	67.7034	65.1445	69.6636	36.7693	68.2872	59.7314	42.9321	83.8254	35.6622	62.1004	44.1236	52.8946	46.4663	78.1374	43.2716	47.8279	74.9227	35.8315	75.3155	40.246	52.3728	63.2117	59.395	56.7656	86.1046
ENSSSCG00000035189	Novel gene	transmembrane protein 37 [Source:NCBI gene (formerly Entrezgene);Acc:100522166]	103.135	-0.443432	0.173151	-2.56095	0.0104386	0.210488	100.022	108.269	96.7461	84.2539	136.577	83.3726	64.57	99.072	91.3739	142.127	106.719	74.8676	87.0794	89.0203	210.436	93.6529	98.2486	49.309	117.476	128.637	118.849	106.701	101.869	63.8542	100.066	86.3235	93.0492	119.926	96.581	101.957	94.4427	142.632	67.0315	169.366	85.2348
ENSSSCG00000033259	ARMH1	armadillo like helical domain containing 1 [Source:VGNC Symbol;Acc:VGNC:85532]	9.51005	-0.771053	0.30134	-2.55875	0.0105049	0.211246	10.0939	7.64947	19.3492	7.08678	17.9501	11.9104	7.85311	12.1503	18.0739	10.7672	6.88509	5.83384	6.09556	11.6113	23.6915	8.84909	4.12809	11.0945	17.4815	13.3072	7.82839	10.9437	8.93584	5.88131	2.70447	2.33307	6.04215	11.7001	4.43032	8.04921	5.15142	6.48325	4.2425	9.30584	6.95795
ENSSSCG00000014004	PLPP2	phospholipid phosphatase 2 [Source:NCBI gene (formerly Entrezgene);Acc:100233200]	110.182	0.591737	0.231225	2.55914	0.0104932	0.211246	63.3166	141.809	104.002	77.1672	67.898	72.7856	185.857	105.614	135.555	155.047	98.6863	102.092	216.828	110.308	66.8936	127.574	40.4553	138.065	42.6548	176.543	156.568	84.8137	137.612	147.033	129.815	85.157	101.508	76.7818	164.808	59.0275	89.2913	88.3343	106.062	85.6137	114.806
ENSSSCG00000012171	PRDX4	peroxiredoxin 4 [Source:VGNC Symbol;Acc:VGNC:91783]	1829.77	0.397512	0.155396	2.55805	0.010526	0.211382	2261.96	1948.26	1610.82	1374.05	1545.27	1906.98	2766.91	2262.77	1002.1	2174.97	2035.69	2294.64	2089.04	1552.05	1303.03	1409.96	1268.98	1482.35	1267.06	1773.41	1788.43	2150.44	1772.87	2299.59	1465.82	2258.41	2758.85	1433.26	1883.77	1022.25	2308.69	2104.63	1479.78	1579.2	2405.71
ENSSSCG00000003825	CYP2J34	cytochrome P450 2J2 [Source:NCBI gene (formerly Entrezgene);Acc:100524940]	72.2237	1.17309	0.459185	2.55472	0.0106273	0.21197	15.5997	91.2052	72.5596	60.6313	49.1676	136.308	174.514	114.026	49.2013	47.3756	28.6879	17.5015	62.6972	42.5749	72.468	69.3179	123.017	210.796	26.5719	86.0535	14.9451	38.303	176.93	7.56169	48.6805	178.48	20.5433	29.9815	230.377	8.04921	36.9185	14.5873	76.365	15.8199	80.0164
ENSSSCG00000013148	GLYATL2	glycine-N-acyltransferase like 2 [Source:NCBI gene (formerly Entrezgene);Acc:100525206]	4.00258	-1.24686	0.487865	-2.55575	0.0105959	0.21197	11.0116	1.76526	0	3.14968	4.68262	5.2935	3.49027	0.934641	4.01643	5.38359	1.14751	4.86153	1.74159	3.87045	4.18085	3.68712	0	0	4.89482	6.21004	5.69337	3.6479	9.82942	5.04112	0	5.83267	2.41686	2.19377	2.65819	8.04921	1.71714	8.10406	0	10.2364	4.34872
ENSSSCG00000044322	Novel gene	0	5.00291	-1.40907	0.551394	-2.55546	0.0106046	0.21197	2.75289	1.76526	9.67461	6.29936	8.58481	2.64675	0	7.47713	4.01643	7.53703	3.44254	4.86153	2.61238	5.80567	5.57446	2.21227	1.65124	1.23273	3.4963	13.3072	12.0984	18.2395	2.68075	1.68037	13.5224	0	2.41686	10.9688	2.65819	8.04921	2.57571	1.62081	0.8485	2.79175	0
ENSSSCG00000007927	PPL	periplakin [Source:VGNC Symbol;Acc:VGNC:91702]	186.34	-0.473543	0.185333	-2.55509	0.0106159	0.21197	205.549	158.285	234.609	155.909	158.429	128.367	150.954	237.399	171.703	194.886	180.16	156.541	141.94	166.429	274.542	227.127	160.17	219.425	197.89	344.214	199.98	183.307	244.842	145.352	151.451	167.981	78.548	167.457	164.808	343.433	144.24	82.6615	267.277	177.742	138.289
ENSSSCG00000033731	SLC35B1	solute carrier family 35 member B1 [Source:VGNC Symbol;Acc:VGNC:93071]	365.618	0.40629	0.158971	2.55575	0.0105959	0.21197	368.888	293.622	386.985	466.153	267.69	488.325	360.371	316.843	225.924	410.23	338.517	443.372	417.111	178.041	255.032	386.41	397.122	375.365	244.042	330.02	420.598	455.988	321.69	437.738	340.764	480.612	553.461	228.152	398.729	270.99	441.305	337.939	425.947	217.757	514.888
ENSSSCG00000015734	IMP4	IMP U3 small nucleolar ribonucleoprotein 4 [Source:VGNC Symbol;Acc:VGNC:96252]	415.638	0.31126	0.121929	2.55281	0.0106859	0.21285	398.252	397.184	316.844	381.899	394.901	543.907	458.098	426.196	313.282	525.438	432.613	399.618	470.229	309.636	337.255	426.231	355.016	518.361	347.532	537.612	377.898	422.244	436.069	490.669	356.991	428.118	496.665	346.615	497.082	209.279	376.054	427.084	376.734	370.372	645.35
ENSSSCG00000032806	NUDCD2	NudC domain containing 2 [Source:VGNC Symbol;Acc:VGNC:90950]	169.062	0.280973	0.110204	2.54958	0.0107853	0.21454	159.668	168.288	171.724	191.343	170.135	179.979	181.494	199.079	159.653	138.897	166.39	206.129	182.867	176.105	172.808	159.284	154.391	190.456	145.446	172.107	130.236	171.451	143.867	195.764	183.904	164.481	178.848	128.701	213.542	99.2736	167.421	109.405	185.821	144.241	253.965
ENSSSCG00000011106	CREM	cAMP responsive element modulator [Source:VGNC Symbol;Acc:VGNC:96010]	251.665	0.553052	0.217383	2.54414	0.0109547	0.217323	200.044	235.368	137.863	363.788	238.033	389.072	208.544	257.026	183.752	357.47	179.012	217.797	311.744	102.567	161.659	206.479	362.446	253.942	227.959	204.931	190.728	207.93	206.418	215.088	170.382	342.961	494.248	189.395	264.933	185.132	613.019	212.326	211.276	180.533	324.414
ENSSSCG00000016629	Novel gene	suppression of tumorigenicity 7 [Source:NCBI gene (formerly Entrezgene);Acc:100125380]	120.447	0.359331	0.141213	2.5446	0.0109404	0.217323	101.857	93.5589	116.095	122.05	96.7742	96.6063	110.816	94.3988	87.3574	143.203	150.324	167.237	153.26	96.7612	85.0106	118.725	134.576	147.311	108.385	94.925	131.659	123.117	100.081	208.366	124.406	130.652	140.178	100.913	165.694	75.1259	93.5841	117.509	130.669	100.503	153.945
ENSSSCG00000013507	MPND	MPN domain containing [Source:VGNC Symbol;Acc:VGNC:90327]	88.6287	-0.33764	0.13275	-2.54343	0.0109771	0.217473	111.033	100.032	62.885	88.9785	109.261	74.109	100.345	114.961	86.3533	96.9046	103.276	85.5629	67.0512	85.1499	114.276	87.0161	66.8751	97.3853	116.776	100.248	76.8605	93.0215	100.081	68.8954	81.1342	68.8255	72.5059	103.838	69.113	67.0767	61.817	55.1076	73.8195	127.49	113.936
ENSSSCG00000004216	ECHDC1	ethylmalonyl-CoA decarboxylase 1 [Source:VGNC Symbol;Acc:VGNC:97972]	783.098	-0.356125	0.140164	-2.54078	0.0110606	0.217533	1136.03	1048.57	587.733	702.379	851.457	759.617	980.767	760.798	722.958	797.848	978.83	787.568	781.103	868.916	762.308	724.888	359.97	784.63	1185.94	889.811	735.157	725.932	886.435	736.004	914.112	515.608	543.794	691.767	716.826	735.161	667.109	739.901	659.284	1093.44	575.77
ENSSSCG00000004621	MYO5C	myosin VC [Source:VGNC Symbol;Acc:VGNC:90532]	19.72	-0.63794	0.25129	-2.53866	0.0111279	0.217533	18.3526	14.1221	16.9306	20.4729	24.1936	19.8506	20.9416	15.8889	34.1397	12.9206	14.9177	23.3353	10.4495	19.3522	26.4787	16.9608	18.9892	17.2582	20.9778	7.98434	29.1785	11.8557	15.1909	16.8037	16.2268	13.9984	12.0843	46.0691	9.74671	48.2952	22.3228	24.3122	17.8185	20.4729	11.3067
ENSSSCG00000049107	Novel gene	0	10.9753	-0.773108	0.304349	-2.5402	0.011079	0.217533	14.6821	12.3568	31.4425	7.08678	9.36525	10.587	6.10798	8.41177	13.0534	12.9206	13.7702	6.80614	6.96636	19.3522	18.117	9.58651	7.43056	7.39636	10.4889	9.75864	8.54006	14.5916	13.4038	3.36075	27.0447	2.33307	10.8759	9.50632	5.31639	18.7815	5.15142	4.05203	13.576	9.30584	2.60923
ENSSSCG00000010428	DKK1	dickkopf WNT signaling pathway inhibitor 1 [Source:VGNC Symbol;Acc:VGNC:87321]	7.0689	-1.11937	0.440212	-2.5428	0.0109967	0.217533	5.50579	13.5337	14.5119	9.44904	10.1457	6.61687	6.98055	7.47713	5.02054	11.8439	3.44254	8.75076	7.83715	9.67612	15.3298	1.47485	0.825618	3.69818	9.78963	13.3072	4.27003	10.9437	7.14867	2.52056	0	3.4996	0	13.8938	2.65819	13.4153	0.85857	5.67284	2.5455	13.0282	1.73949
ENSSSCG00000024633	JAKMIP3	Janus kinase and microtubule interacting protein 3 [Source:VGNC Symbol;Acc:VGNC:89275]	3.67997	-1.77476	0.698264	-2.54168	0.0110322	0.217533	3.67053	0	4.83731	4.72452	5.46306	6.61687	0	0	0	6.46031	3.44254	4.86153	3.48318	9.67612	1.39362	0.737424	9.90742	0	4.89482	2.66145	3.55836	9.11975	14.2973	2.52056	5.40895	0	3.62529	5.11879	0	2.68307	4.29285	1.62081	0	3.72234	0
ENSSSCG00000036679	SORBS2	sorbin and SH3 domain containing 2 [Source:VGNC Symbol;Acc:VGNC:96030]	800.171	-0.365594	0.143829	-2.54187	0.0110262	0.217533	1348.92	801.429	795.737	763.01	810.874	525.38	708.525	957.073	873.574	567.43	849.161	883.826	775.007	923.102	915.605	684.33	665.448	705.736	1088.05	522.531	853.294	536.241	617.466	850.27	984.428	729.084	611.466	857.031	821.382	1202.01	889.478	574.578	645.708	1086.92	581.858
ENSSSCG00000007896	TXNDC11	thioredoxin domain containing 11 [Source:VGNC Symbol;Acc:VGNC:94603]	241.871	0.28585	0.112564	2.53945	0.0111027	0.217533	254.184	196.533	273.308	272.447	225.546	324.227	300.163	296.281	170.698	244.415	268.518	275.163	225.536	210.939	170.021	255.886	238.604	250.86	192.996	210.254	227.023	257.177	201.056	292.385	205.54	325.463	252.562	171.114	314.553	201.23	264.44	222.862	258.792	197.284	217.436
ENSSSCG00000029305	FNDC4	fibronectin type III domain containing 4 [Source:VGNC Symbol;Acc:VGNC:88184]	64.3067	0.692153	0.272626	2.53883	0.0111222	0.217533	30.2818	42.3663	58.0477	72.4426	43.7045	59.5518	84.6391	79.4445	60.2465	95.8279	52.7857	68.0614	33.961	9.67612	30.6595	81.8541	202.276	67.7999	41.9556	66.5362	58.3571	55.6305	56.2958	79.8178	64.9074	78.1578	73.7143	68.738	62.9106	34.8799	76.4127	53.4868	98.426	25.1258	81.7559
ENSSSCG00000042996	Novel gene	0	13.803	-0.89815	0.353636	-2.53976	0.011093	0.217533	21.1055	16.4758	12.0933	5.51194	14.8283	7.94025	10.4708	12.1503	30.1232	11.8439	27.5404	15.5569	9.57874	38.7045	19.5106	5.16197	1.65124	9.24544	30.7674	12.4201	11.3867	9.11975	9.82942	7.56169	18.9313	11.6653	7.25059	15.3564	8.86065	21.4646	2.57571	8.91447	11.879	19.5423	6.0882
ENSSSCG00000027526	Novel gene	endoplasmic reticulum mannosyl-oligosaccharide 1,2-alpha-mannosidase-like [Source:NCBI gene (formerly Entrezgene);Acc:110258087]	32.0541	0.796497	0.31358	2.54001	0.011085	0.217533	27.5289	15.2989	48.3731	57.4817	39.0219	68.8155	34.0302	30.8432	15.0616	69.9867	25.2453	17.5015	26.9946	9.67612	12.5425	31.7092	35.5016	34.5163	6.29334	23.953	19.2151	38.303	27.7011	45.3701	16.2268	50.161	60.4215	18.2814	38.1008	13.4153	41.2114	35.6579	24.6065	16.7505	46.0964
ENSSSCG00000029760	CIPC	CLOCK interacting pacemaker [Source:VGNC Symbol;Acc:VGNC:97929]	294.472	-0.274263	0.108095	-2.53724	0.011173	0.218126	381.735	329.516	280.564	318.905	316.858	295.113	239.956	411.242	322.319	298.251	283.436	283.913	254.272	311.571	289.872	232.289	304.653	193.538	433.541	286.549	265.454	315.543	302.925	263.819	338.059	246.139	201.808	285.189	265.819	356.848	278.177	235.018	325.824	283.828	273.969
ENSSSCG00000010239	RUFY2	RUN and FYVE domain containing 2 [Source:VGNC Symbol;Acc:VGNC:92512]	68.3705	-0.429763	0.169664	-2.53302	0.0113084	0.220476	76.1634	68.8452	70.141	74.0175	63.9959	42.348	58.4621	71.9674	121.497	50.6057	69.9984	66.1168	61.8264	112.243	79.4361	72.2676	61.9214	70.2654	77.6178	57.6647	79.7072	48.3347	59.8701	55.4524	110.883	38.4956	42.2951	86.2881	46.0754	120.738	64.3927	55.918	48.3645	67.0021	41.7477
ENSSSCG00000003741	Novel gene	zinc finger protein 397 [Source:NCBI gene (formerly Entrezgene);Acc:102164512]	54.3455	-0.394412	0.155749	-2.53236	0.0113298	0.220496	55.9755	61.7842	55.629	65.3559	58.5328	47.6415	31.4125	42.9935	81.3328	40.9153	49.3431	42.7815	42.6689	75.4738	72.468	37.6086	56.9677	40.0636	53.843	58.5518	40.5653	65.6622	61.6573	39.4888	73.0208	54.8271	45.9204	81.1693	38.1008	72.4429	45.5042	54.2972	41.5765	66.0715	50.4451
ENSSSCG00000034913	GINS1	GINS complex subunit 1 [Source:NCBI gene (formerly Entrezgene);Acc:106504085]	23.2906	1.01901	0.402441	2.53206	0.0113394	0.220496	10.0939	15.2989	53.2104	5.51194	14.0479	3.97012	27.0496	8.41177	15.0616	7.53703	19.5078	19.4461	38.315	11.6113	22.2979	22.8602	14.0355	49.9254	10.4889	17.743	28.4669	16.4156	9.82942	110.065	21.6358	29.1634	33.8361	8.04381	12.4049	21.4646	14.5957	55.918	36.4855	13.0282	17.3949
ENSSSCG00000010131	TXNRD2	thioredoxin reductase 2 [Source:VGNC Symbol;Acc:VGNC:94613]	117.78	-0.228586	0.0903115	-2.53109	0.011371	0.2208	120.21	130.629	87.0715	101.577	119.407	133.661	108.198	112.157	124.509	135.666	117.047	95.286	119.299	90.9555	146.33	137.898	94.1205	97.3853	125.167	117.991	125.966	150.476	122.421	91.5804	113.588	131.818	107.55	123.582	135.568	147.569	102.17	102.111	108.608	124.698	120.025
ENSSSCG00000029474	AVEN	apoptosis and caspase activation inhibitor [Source:NCBI gene (formerly Entrezgene);Acc:102166979]	132.809	0.388499	0.153517	2.53065	0.011385	0.2208	109.198	125.922	118.514	102.365	120.187	142.924	137.866	99.072	92.378	146.434	117.047	182.794	169.805	85.1499	103.128	163.708	132.099	147.311	86.7082	131.298	130.948	142.268	136.718	179.8	110.883	151.649	188.515	89.9444	208.225	69.7598	166.563	106.163	140.851	118.184	193.953
ENSSSCG00000050399	Novel gene	0	3.08588	-1.10789	0.438111	-2.5288	0.0114455	0.221681	4.58816	4.70737	0	1.57484	0	0	0	1.86928	1.00411	4.30687	2.29503	0	2.61238	3.87045	6.96808	5.16197	5.77933	3.08181	10.4889	0	2.13501	3.6479	6.25508	1.68037	0	1.16653	6.04215	5.85004	1.77213	5.36614	0	4.05203	2.5455	7.44467	1.73949
ENSSSCG00000049701	Novel gene	0	8.11926	-1.02696	0.406282	-2.5277	0.0114813	0.222082	9.17632	5.29579	12.0933	8.66162	12.487	9.26362	4.36284	0.934641	5.02054	6.46031	9.18012	5.83384	2.61238	3.87045	2.78723	5.89939	6.60495	2.46545	6.9926	38.1474	9.9634	9.11975	20.5524	12.6028	8.11342	5.83267	4.83372	18.2814	0.886065	5.36614	8.5857	3.24163	4.2425	7.44467	6.95795
ENSSSCG00000023974	PHF21A	PHD finger protein 21A [Source:VGNC Symbol;Acc:VGNC:91384]	120.985	-0.331926	0.131412	-2.52585	0.011542	0.222964	120.21	108.858	157.212	133.861	119.407	111.163	85.5117	106.549	181.744	108.749	98.6863	121.538	110.591	164.494	158.872	96.6026	111.458	107.247	162.927	98.4736	108.174	119.469	125.102	115.946	135.224	95.6558	96.6745	137.476	129.365	182.449	91.0084	133.717	79.759	136.796	83.4954
ENSSSCG00000033586	DBNDD2	dysbindin domain containing 2 [Source:NCBI gene (formerly Entrezgene);Acc:100157614]	47.1548	0.390253	0.154541	2.52523	0.0115621	0.22306	46.7992	44.1316	19.3492	33.0716	32.7784	70.1388	59.3346	55.1438	28.115	55.9893	40.163	39.8646	57.4724	30.9636	51.5638	35.3964	51.1883	67.7999	45.4519	56.7776	47.682	46.5107	47.3599	38.6486	27.0447	57.1602	60.4215	51.1879	55.8221	24.1476	55.807	79.4198	48.3645	36.2928	53.0543
ENSSSCG00000005191	MPDZ	multiple PDZ domain crumbs cell polarity complex component [Source:VGNC Symbol;Acc:VGNC:90320]	1094.33	-0.647733	0.25672	-2.52312	0.011632	0.224114	1338.82	1266.28	1250.44	822.854	1241.68	1594.67	1649.15	898.19	1768.23	423.15	1277.18	759.371	753.237	2289.37	1208.26	1053.78	875.981	422.825	1526.48	1829.3	656.161	1006.82	1232.25	453.701	1676.77	703.42	965.536	1092.5	685.814	1668.87	1399.47	512.177	625.344	1023.64	349.637
ENSSSCG00000031631	GNL2	G protein nucleolar 2 [Source:VGNC Symbol;Acc:VGNC:88539]	164.479	0.289706	0.114851	2.52246	0.0116537	0.224238	142.233	136.514	188.655	177.957	137.357	199.83	178.004	139.262	125.514	145.357	159.505	184.738	156.743	145.142	128.213	203.529	207.23	187.991	116.077	216.464	164.396	141.356	142.973	178.96	151.451	193.645	178.848	133.82	191.39	144.886	244.692	153.977	178.185	120.976	160.903
ENSSSCG00000028126	MPPE1	metallophosphoesterase 1 [Source:VGNC Symbol;Acc:VGNC:90329]	30.053	-0.430065	0.170657	-2.52005	0.0117338	0.224897	41.2934	31.7747	24.1865	25.9849	31.2175	25.1441	34.0302	26.17	31.1274	33.3783	35.573	36.9476	38.315	30.9636	36.234	27.2847	14.0355	26.5036	42.6548	31.9374	35.5836	33.7431	43.7856	21.8449	27.0447	13.9984	26.5855	35.1002	24.8098	26.8307	13.7371	29.1746	22.9095	36.2928	35.6595
ENSSSCG00000043115	Novel gene	SLAM family member 9-like [Source:NCBI gene (formerly Entrezgene);Acc:102161780]	198.742	1.19325	0.47345	2.52033	0.0117243	0.224897	184.444	567.826	38.6985	181.107	159.209	95.283	89.8745	45.7974	50.2054	329.476	137.702	73.8953	218.569	83.2147	197.893	98.0774	72.6544	48.6927	51.046	142.831	108.886	45.5988	65.2316	58.8131	118.997	377.957	509.958	168.189	593.663	193.181	146.815	457.88	525.221	130.282	588.816
ENSSSCG00000017835	CLUH	clustered mitochondria homolog [Source:VGNC Symbol;Acc:VGNC:86792]	1599.23	0.353397	0.140202	2.52063	0.0117145	0.224897	1313.13	1307.47	2055.86	1507.91	1351.72	1647.6	2212.83	1386.07	1607.58	1195.16	1476.85	1932.94	1272.23	1356.59	1283.52	1939.43	1847.73	2331.08	1396.42	1281.93	1296.67	1208.37	1633.47	2367.65	1403.62	1603.98	2236.81	1314.8	2225.79	1258.36	1512.8	1078.65	2113.61	1237.68	1776.89
ENSSSCG00000032914	MANF	mesencephalic astrocyte derived neurotrophic factor [Source:VGNC Symbol;Acc:VGNC:89973]	1255.33	0.679016	0.269965	2.5152	0.0118965	0.227294	1403.06	667.858	1410.08	1537.83	739.855	2221.95	1029.63	1342.14	385.578	1372.82	1300.13	1760.85	1882.66	352.211	652.212	1322.2	1080.73	1018.23	812.54	1127.57	1434.73	1748.26	748.823	1653.49	916.817	2243.24	2445.86	520.654	1564.79	563.445	1540.27	1389.04	1263.42	630.005	1853.42
ENSSSCG00000003903	Novel gene	cytochrome b-c1 complex subunit 6, mitochondrial [Source:NCBI gene (formerly Entrezgene);Acc:100524873]	144.255	0.568455	0.22644	2.5104	0.0120596	0.227294	86.2574	115.33	200.748	110.239	103.798	109.84	102.09	136.458	86.3533	288.56	96.3913	177.932	175.9	56.1215	165.84	144.535	178.334	136.833	71.3245	105.571	96.7873	137.708	128.676	221.809	86.5432	179.646	196.974	110.42	201.137	118.055	155.401	158.029	130.669	123.768	354.855
ENSSSCG00000041220	Novel gene	0	128.527	0.346148	0.137862	2.51083	0.0120447	0.227294	87.175	124.157	125.77	98.4275	97.5547	165.422	113.434	124.307	116.477	160.431	103.276	138.067	175.03	92.8908	153.298	138.636	142.006	124.505	93.7008	135.734	119.561	113.997	144.761	170.558	105.474	139.984	148.637	103.107	151.517	75.1259	149.391	123.182	137.457	94.9196	210.478
ENSSSCG00000009661	ADRA1A	adrenoceptor alpha 1A [Source:VGNC Symbol;Acc:VGNC:85154]	542.905	-0.473425	0.188452	-2.51217	0.011999	0.227294	1124.1	438.962	848.947	558.281	415.193	538.613	431.049	803.791	762.118	604.039	621.953	504.627	584.303	723.774	473.829	372.399	530.047	268.734	906.94	514.547	373.628	492.467	469.131	270.54	627.438	573.935	386.698	514.072	399.615	786.139	499.688	303.902	408.977	536.947	332.242
ENSSSCG00000010517	Novel gene	phosphoglycerate mutase 1 [Source:NCBI gene (formerly Entrezgene);Acc:100154776]	351.991	0.564092	0.224576	2.51181	0.0120114	0.227294	351.453	319.512	282.982	255.124	259.886	338.784	439.774	279.458	188.772	251.952	305.239	576.578	640.034	158.688	192.319	351.014	314.561	584.312	311.171	250.176	341.602	317.367	344.03	781.374	289.379	412.953	465.246	247.164	551.132	174.399	286.762	204.222	512.494	273.592	466.182
ENSSSCG00000015106	HYOU1	hypoxia up-regulated 1 [Source:VGNC Symbol;Acc:VGNC:89014]	1614.4	0.703446	0.279663	2.51533	0.011892	0.227294	2352.81	869.098	2612.15	2650.46	871.748	2566.02	1411.82	1817.88	716.933	1140.24	1598.49	2809.96	1920.97	615.401	576.957	1565.55	2055.79	1765.26	1416	1085.87	1751.42	1675.3	916.817	2160.12	1219.72	3174.14	2868.82	559.41	1952	829.068	1730.88	1087.57	2122.95	645.825	1390.72
ENSSSCG00000008729	LYAR	Ly1 antibody reactive [Source:VGNC Symbol;Acc:VGNC:89908]	61.0177	0.370933	0.147554	2.51388	0.0119413	0.227294	49.5521	54.7231	79.8156	73.2301	47.6067	78.0791	53.2267	57.9478	41.1684	66.7565	58.5233	73.8953	62.6972	34.834	47.3829	59.7314	49.5371	80.1272	48.9482	73.6334	53.3754	47.4227	56.2958	103.343	56.794	67.659	77.3396	48.2628	50.5057	40.246	94.4427	77.799	54.304	51.1821	65.2307
ENSSSCG00000026453	ACSM5	acyl-CoA synthetase medium chain family member 5 [Source:VGNC Symbol;Acc:VGNC:85036]	692.982	-0.530187	0.210854	-2.51447	0.0119211	0.227294	1336.99	447.788	476.475	796.082	849.896	547.877	881.294	814.073	1110.54	883.985	1016.7	798.263	465.004	752.802	480.797	536.845	577.933	270.583	1288.74	1240.23	596.381	637.471	615.679	753.648	884.363	650.926	645.302	588.66	361.514	592.958	568.373	339.56	734.801	404.804	307.019
ENSSSCG00000008284	Novel gene	retinol dehydrogenase 12-like [Source:NCBI gene (formerly Entrezgene);Acc:100513982]	975.86	-0.462818	0.184295	-2.51129	0.0120292	0.227294	1458.12	1342.19	643.362	1106.33	1173.78	1020.32	1238.17	1201.95	1127.61	670.795	1487.18	762.288	804.614	1151.46	869.616	638.609	651.413	747.648	1563.54	1264.19	715.23	859.993	1481.56	465.464	1143.99	730.25	790.314	995.969	725.687	874.681	867.156	576.199	865.47	1389.36	750.588
ENSSSCG00000006146	LRRCC1	leucine rich repeat and coiled-coil centrosomal protein 1 [Source:VGNC Symbol;Acc:VGNC:98816]	108.114	-0.366313	0.145859	-2.51142	0.0120248	0.227294	88.0926	105.916	130.607	95.2778	102.237	71.4622	95.9825	85.987	119.489	73.2168	117.047	134.178	121.04	166.429	157.479	162.233	108.156	93.0708	100.693	112.668	125.254	93.9334	107.23	85.6991	127.11	82.8239	71.2974	117.732	80.6319	182.449	78.1299	116.699	100.971	101.434	71.319
ENSSSCG00000050145	Novel gene	0	4.1832	1.50306	0.598691	2.51058	0.0120532	0.227294	1.83526	5.29579	9.67461	0	7.80437	5.2935	4.36284	1.86928	4.01643	7.53703	0	0.972306	2.61238	0	1.39362	0.737424	4.95371	4.9309	0.69926	0.887149	5.69337	1.82395	3.57433	2.52056	0	9.33227	6.04215	4.38753	0.886065	5.36614	14.5957	19.4498	3.394	1.86117	2.60923
ENSSSCG00000033669	RDH10	retinol dehydrogenase 10 [Source:VGNC Symbol;Acc:VGNC:92190]	449.742	-0.360723	0.143631	-2.51146	0.0120233	0.227294	571.684	541.347	379.729	327.567	505.723	277.909	434.539	414.046	453.857	419.92	532.447	337.39	391.858	596.049	664.755	536.107	331.898	262.571	432.142	471.076	324.522	362.966	591.552	285.664	549.008	382.623	426.576	441.678	522.778	563.445	546.909	363.062	414.068	582.546	500.972
ENSSSCG00000030478	Novel gene	mitochondrial ribosomal protein L42 [Source:NCBI gene (formerly Entrezgene);Acc:100519660]	233.095	0.333749	0.132845	2.51231	0.0119942	0.227294	249.596	218.304	186.236	182.681	229.449	263.352	240.829	234.595	139.571	262.719	221.47	249.883	242.081	119.984	234.127	229.339	271.628	286.609	168.522	221.787	197.133	223.434	245.735	317.591	197.427	242.639	280.356	187.933	336.705	174.399	297.065	252.036	255.398	162.852	334.851
ENSSSCG00000042787	Novel gene	0	97.1365	0.400864	0.159763	2.50912	0.0121034	0.227828	81.6692	91.2052	111.258	116.538	77.2633	116.457	61.0798	121.503	88.3615	104.442	126.227	119.594	124.524	59.992	86.4042	56.0442	133.75	72.7308	81.8134	74.5205	76.8605	79.3418	86.6776	102.503	121.701	87.4901	117.218	60.6942	145.315	80.4921	137.371	86.7135	140.002	90.2667	81.7559
ENSSSCG00000013772	ASF1B	anti-silencing function 1B histone chaperone [Source:VGNC Symbol;Acc:VGNC:85574]	7.60269	0.97211	0.387904	2.50606	0.0122086	0.229516	3.67053	7.06105	14.5119	3.14968	9.36525	6.61687	16.5788	1.86928	10.0411	5.38359	5.73757	7.77845	6.96636	3.87045	6.96808	2.21227	4.12809	16.0254	2.09778	3.5486	5.69337	8.20778	7.14867	14.2832	8.11342	11.6653	13.2927	10.2376	3.54426	2.68307	4.29285	22.6914	6.788	4.65292	5.21846
ENSSSCG00000004191	MOXD1	monooxygenase DBH like 1 [Source:VGNC Symbol;Acc:VGNC:90317]	297.75	-0.886204	0.354064	-2.50295	0.0123164	0.229708	769.893	297.741	285.401	23.6226	519.771	317.61	301.036	138.327	313.282	332.706	589.823	27.2246	233.373	253.514	494.734	188.781	195.671	157.789	297.885	247.515	179.341	336.519	357.433	473.866	432.716	215.809	323.859	296.89	125.821	270.99	126.21	131.286	503.16	488.557	173.079
ENSSSCG00000036790	AKAP7	A-kinase anchoring protein 7 [Source:VGNC Symbol;Acc:VGNC:85222]	147.994	0.410775	0.164545	2.49643	0.012545	0.229708	153.244	207.713	224.935	87.4036	158.429	93.9596	194.583	150.477	156.641	87.2142	84.9161	113.76	144.552	123.854	87.7978	98.0774	157.693	214.494	153.138	146.38	109.597	161.42	176.036	198.284	197.427	211.143	184.89	100.913	86.8343	134.153	129.644	186.393	150.184	167.505	146.117
ENSSSCG00000040575	ISG15	ISG15 ubiquitin like modifier [Source:VGNC Symbol;Acc:VGNC:89223]	280.794	1.35432	0.542349	2.49714	0.01252	0.229708	82.5868	146.517	478.893	254.337	194.329	181.302	84.6391	95.3334	71.2917	122.746	84.9161	191.544	290.845	69.6681	45.9893	78.167	61.0957	3491.7	100.693	298.082	308.865	994.053	234.119	194.083	137.928	241.473	106.342	112.613	151.517	88.5413	127.927	248.795	93.335	119.115	244.398
ENSSSCG00000013369	Novel gene	0	200.295	1.48028	0.59163	2.50203	0.0123482	0.229708	111.033	41.1895	123.351	190.556	33.5588	258.058	136.993	354.229	111.456	410.23	299.501	492.959	67.0512	46.4454	23.6915	39.8209	425.193	18.4909	49.6474	46.1318	202.115	539.889	74.1674	52.9318	70.3163	894.732	462.829	55.5754	283.541	26.8307	273.884	454.638	145.942	30.7093	162.642
ENSSSCG00000009746	RAN	RAN, member RAS oncogene family [Source:NCBI gene (formerly Entrezgene);Acc:397655]	1773.41	0.306783	0.122792	2.4984	0.0124754	0.229708	1500.33	1639.93	1598.73	1534.68	1547.61	2399.28	1918.78	1346.82	1222	1593.54	1884.22	2025.31	2021.98	1271.44	1651.43	1915.09	1672.7	2265.13	1194.34	1954.39	1755.69	1759.2	1598.62	2678.52	1806.59	1799.96	2366.11	1319.18	1882.89	1376.41	2131.83	1496.01	1952.4	1472.18	2516.17
ENSSSCG00000032831	BRI3BP	BRI3 binding protein [Source:VGNC Symbol;Acc:VGNC:85879]	486.82	0.506943	0.203024	2.49697	0.0125261	0.229708	554.249	340.107	1025.51	270.872	308.273	341.431	554.953	450.497	379.553	304.711	355.73	613.525	525.96	532.187	313.564	511.035	551.513	841.952	492.978	400.991	373.628	415.861	359.221	802.379	470.578	628.762	663.429	299.815	704.421	504.417	474.789	299.85	684.739	281.036	406.17
ENSSSCG00000029781	SELENOM	selenoprotein M [Source:NCBI gene (formerly Entrezgene);Acc:100302025]	136.963	0.542987	0.217228	2.49962	0.0124328	0.229708	84.4221	69.4337	130.607	90.5533	74.922	173.362	125.65	138.327	87.3574	191.656	125.079	193.489	202.895	71.6033	176.989	160.758	132.099	152.242	52.4445	129.524	143.046	118.557	117.953	169.718	86.5432	211.143	211.475	105.301	177.213	128.787	145.957	166.944	145.942	65.1409	236.57
ENSSSCG00000010204	BICC1	BicC family RNA binding protein 1 [Source:VGNC Symbol;Acc:VGNC:85817]	43.4238	-0.740056	0.296195	-2.49855	0.0124704	0.229708	42.211	31.1863	24.1865	39.371	59.3132	25.1441	47.9913	43.9281	79.3246	30.1481	34.4254	53.4768	39.1858	77.409	61.3191	25.8098	43.7578	36.3654	47.5497	24.8402	86.1123	38.303	25.9139	26.0458	24.3403	31.4964	31.4192	106.032	21.2655	101.957	30.9085	48.6244	16.1215	53.0433	11.3067
ENSSSCG00000015491	Novel gene	ankyrin repeat domain-containing protein 45 [Source:NCBI gene (formerly Entrezgene);Acc:100624136]	5.29878	-1.03586	0.414925	-2.4965	0.0125425	0.229708	7.34105	4.11895	2.41865	2.36226	6.2435	2.64675	0.872568	4.67321	13.0534	6.46031	6.88509	8.75076	3.48318	5.80567	6.96808	3.68712	6.60495	2.46545	2.79704	4.43575	11.3867	3.6479	10.723	1.68037	5.40895	4.66614	3.62529	13.8938	5.31639	5.36614	5.15142	0	3.394	6.51409	2.60923
ENSSSCG00000046084	Novel gene	0	3.03247	-1.59626	0.637565	-2.50369	0.0122906	0.229708	5.50579	0	9.67461	0.78742	1.56087	5.2935	1.74514	2.80392	5.02054	1.07672	1.14751	1.94461	1.74159	15.4818	5.57446	4.42455	0.825618	0	4.19556	0.887149	4.9817	1.82395	2.68075	0.840187	8.11342	0	2.41686	2.19377	0.886065	8.04921	0.85857	0	0	1.86117	1.73949
ENSSSCG00000007713	BUD23	BUD23 rRNA methyltransferase and ribosome maturation factor [Source:VGNC Symbol;Acc:VGNC:85920]	331.792	0.410112	0.164182	2.49792	0.0124926	0.229708	338.606	300.683	193.492	242.525	348.075	426.127	424.068	386.941	184.756	363.931	387.86	365.587	454.555	197.393	305.202	311.93	354.19	446.247	220.267	403.653	348.719	328.311	260.033	305.828	305.606	278.802	435.035	248.627	305.692	209.279	292.772	319.3	303.763	357.344	657.526
ENSSSCG00000029029	ZNF713	zinc finger protein 713 [Source:VGNC Symbol;Acc:VGNC:95297]	42.2544	-0.345096	0.138238	-2.49639	0.0125466	0.229708	53.2226	40.601	31.4425	32.2842	35.9001	29.1142	33.1576	42.0589	61.2506	38.7618	42.4581	30.1415	47.8937	46.4454	54.351	49.4074	40.4553	32.6672	45.4519	56.7776	32.0252	47.4227	44.6792	36.9682	40.5671	32.663	32.6276	39.4878	52.2778	61.7106	41.2114	44.5724	39.031	56.7656	33.0502
ENSSSCG00000030469	BUB1	BUB1 mitotic checkpoint serine/threonine kinase [Source:VGNC Symbol;Acc:VGNC:85918]	10.1474	0.827976	0.331442	2.49811	0.0124859	0.229708	5.50579	7.64947	14.5119	7.08678	7.02394	3.97012	12.216	9.34641	10.0411	5.38359	8.0326	5.83384	7.83715	15.4818	15.3298	2.9497	9.0818	17.2582	8.39112	2.66145	11.3867	5.47185	8.93584	12.6028	10.8179	11.6653	20.5433	7.31255	4.43032	16.0984	7.72713	38.0891	9.3335	5.5835	9.56718
ENSSSCG00000006358	NDUFS2	NADH:ubiquinone oxidoreductase core subunit S2 [Source:VGNC Symbol;Acc:VGNC:90650]	687.202	0.269079	0.107598	2.50077	0.0123922	0.229708	667.118	701.986	553.872	492.925	599.376	661.687	886.529	600.04	522.136	635.264	729.819	772.011	781.973	510.899	652.212	717.514	665.448	939.954	623.04	644.957	651.18	599.168	768.482	944.371	689.641	720.918	756.478	549.173	928.596	504.417	600.999	646.704	795.044	631.867	906.273
ENSSSCG00000023334	BCLAF3	BCLAF1 and THRAP3 family member 3 [Source:VGNC Symbol;Acc:VGNC:85788]	90.9162	-0.424689	0.169764	-2.50164	0.0123618	0.229708	111.033	130.041	123.351	93.703	110.042	58.2285	64.57	93.4641	139.571	57.066	83.7686	96.2583	67.0512	150.948	117.064	78.167	71.0032	72.7308	109.084	75.4077	73.3022	68.3981	96.507	74.7767	110.883	83.9905	53.171	95.0632	62.0245	166.35	84.9984	78.6094	75.5165	96.7807	59.1425
ENSSSCG00000021718	METTL17	methyltransferase like 17 [Source:NCBI gene (formerly Entrezgene);Acc:100625593]	85.3627	0.323822	0.129694	2.49682	0.0125311	0.229708	68.8224	80.0252	62.885	87.4036	78.0437	87.3427	100.345	63.5556	73.2999	72.1401	95.2437	75.8399	107.108	65.7976	64.1063	97.34	102.377	116.493	72.723	92.2635	108.174	92.1095	84.8904	109.224	56.794	69.992	112.384	64.3504	124.935	50.9783	112.473	85.9031	90.7895	76.3079	85.2348
ENSSSCG00000000064	ACO2	aconitase 2 [Source:VGNC Symbol;Acc:VGNC:97865]	1805.49	0.346038	0.138589	2.49686	0.0125297	0.229708	1771.95	1702.3	1521.33	1519.72	1495.32	2031.38	2013.01	1683.29	1499.13	1759.36	1841.76	2184.77	2187.44	1083.73	1353.2	1878.22	1782.51	1953.87	1546.06	1569.37	1659.62	1616.93	2014.14	2987.71	1855.27	2197.75	2479.7	1322.11	2440.22	1097.38	1783.25	1236.68	2412.28	1413.56	2297.86
ENSSSCG00000023318	MARS1	methionyl-tRNA synthetase 1 [Source:VGNC Symbol;Acc:VGNC:90028]	311.384	0.382186	0.152656	2.50357	0.0122946	0.229708	307.407	278.323	292.657	299.22	248.179	402.306	273.114	270.111	174.715	349.933	310.977	417.119	356.155	141.271	222.979	314.143	354.19	467.203	243.342	262.596	334.486	285.448	303.818	533.519	259.629	348.794	362.529	224.495	381.008	246.842	352.872	308.765	358.915	225.201	386.166
ENSSSCG00000024067	KRT23	keratin 23 [Source:VGNC Symbol;Acc:VGNC:89582]	4.40976	1.58816	0.635105	2.50063	0.0123974	0.229708	0	6.47263	0	5.51194	0	7.94025	2.6177	6.54249	4.01643	0	6.88509	1.94461	2.61238	7.7409	2.78723	0	11.5587	3.08181	0	0.887149	6.40504	6.38383	2.68075	3.36075	5.40895	9.33227	7.25059	2.92502	1.77213	0	6.00999	0.810406	8.485	4.65292	18.2646
ENSSSCG00000036454	TMEM220	transmembrane protein 220 [Source:VGNC Symbol;Acc:VGNC:94142]	14.4954	-0.788043	0.314555	-2.50526	0.012236	0.229708	33.0347	22.36	7.25596	7.8742	14.0479	6.61687	17.4514	14.9543	14.0575	9.69046	34.4254	12.64	20.0283	23.2227	19.5106	6.63682	6.60495	10.4782	16.083	15.0815	7.82839	6.38383	21.446	12.6028	21.6358	5.83267	7.25059	16.0876	8.86065	21.4646	7.72713	6.48325	18.667	26.0564	6.95795
ENSSSCG00000016432	PRKAG2	protein kinase AMP-activated non-catalytic subunit gamma 2 [Source:VGNC Symbol;Acc:VGNC:91801]	222.461	-0.317797	0.12694	-2.50353	0.0122963	0.229708	227.573	247.725	287.82	168.508	191.207	182.626	203.308	238.334	327.339	232.571	197.373	170.154	161.097	305.765	259.213	210.903	227.045	145.462	272.012	235.982	204.25	189.691	261.82	178.12	256.925	167.981	177.639	230.345	194.934	327.334	206.915	205.033	247.762	267.078	178.297
ENSSSCG00000046914	Novel gene	0	5.80782	-1.1332	0.454247	-2.49468	0.0126072	0.230499	3.67053	7.06105	7.25596	7.08678	8.58481	9.26362	5.23541	11.2157	13.0534	10.7672	5.73757	0.972306	4.35397	9.67612	6.96808	2.21227	8.25618	0	11.8874	2.66145	6.40504	1.82395	11.6166	1.68037	2.70447	2.33307	1.20843	6.5813	2.65819	8.04921	1.71714	3.24163	1.697	13.0282	2.60923
ENSSSCG00000016646	Novel gene	interferon related developmental regulator 1 [Source:NCBI gene (formerly Entrezgene);Acc:493185]	123.809	0.381365	0.152895	2.49429	0.012621	0.230499	104.61	97.6779	106.421	118.9	87.409	119.104	144.846	86.9216	150.616	113.055	105.571	116.677	124.524	106.437	89.1914	163.708	198.974	157.789	86.7082	136.621	125.254	93.0215	85.784	145.352	91.9521	130.652	155.888	106.032	100.125	144.886	175.148	148.304	142.548	85.6137	186.995
ENSSSCG00000031538	RNASE4	angiogenin [Source:NCBI gene (formerly Entrezgene);Acc:733639]	8457.27	-0.375232	0.150511	-2.49305	0.0126649	0.231013	11772.3	10788.7	4871.17	8732.49	11906.4	8472.24	9817.27	9466.05	7248.66	8740.8	12557.3	6477.5	7286.81	9753.53	9691.2	6085.96	6685.03	5348.18	10602.2	11646.5	7057.65	7530.18	8908.13	5406.61	9492.7	6118.47	6020.4	9022.23	6755.36	8127.02	8842.41	7429.81	6827.03	12384.2	8132.1
ENSSSCG00000004052	FNDC1	fibronectin type III domain containing 1 [Source:VGNC Symbol;Acc:VGNC:88181]	136.01	0.830763	0.333451	2.49141	0.0127237	0.231226	76.1634	168.877	212.842	55.1194	131.113	321.58	212.907	204.686	197.809	65.6798	145.734	135.151	194.187	421.879	43.2021	58.2565	64.3982	171.965	159.431	186.301	155.856	42.8628	131.357	80.658	159.564	166.814	135.344	96.5257	52.2778	48.2952	43.7871	166.944	151.033	53.0433	48.7056
ENSSSCG00000022175	MYH15	myosin heavy chain 15 [Source:NCBI gene (formerly Entrezgene);Acc:100621079]	4.91331	-0.949501	0.381042	-2.49186	0.0127078	0.231226	10.0939	2.9421	7.25596	6.29936	3.90219	5.2935	3.49027	9.34641	11.0452	6.46031	11.4751	1.94461	2.61238	7.7409	6.96808	7.37424	3.30247	1.84909	6.29334	3.5486	2.13501	4.55988	8.04225	1.68037	5.40895	2.33307	3.62529	2.92502	2.65819	5.36614	0	0.810406	4.2425	3.72234	5.21846
ENSSSCG00000003485	RCC2	regulator of chromosome condensation 2 [Source:VGNC Symbol;Acc:VGNC:98547]	257.7	0.216913	0.0870592	2.49155	0.0127186	0.231226	235.831	221.246	232.191	247.25	253.642	329.52	256.535	234.595	197.809	310.095	235.241	258.633	281.267	214.81	252.244	239.663	288.966	308.798	228.658	286.549	314.559	279.064	218.928	265.499	186.609	286.967	281.564	239.852	285.313	201.23	278.177	327.404	252.853	226.132	261.793
ENSSSCG00000000297	PDE1B	phosphodiesterase 1B [Source:VGNC Symbol;Acc:VGNC:91249]	15.815	0.793815	0.31882	2.48985	0.0127797	0.231958	11.9292	14.7105	33.8612	16.5358	20.2914	15.8805	7.85311	32.7124	17.0698	10.7672	11.4751	11.6677	16.5451	5.80567	13.9362	9.58651	49.5371	7.39636	15.3837	10.6458	13.5218	11.8557	12.5102	6.7215	0	22.1641	25.3771	16.0876	17.7213	2.68307	30.9085	24.3122	12.7275	11.167	12.1764
ENSSSCG00000033036	ZC3H7B	zinc finger CCCH-type containing 7B [Source:VGNC Symbol;Acc:VGNC:95100]	993.492	-0.294424	0.118316	-2.48846	0.0128297	0.232579	1298.45	982.074	783.644	933.093	934.183	1106.34	809.743	1246.81	1029.21	1073.49	1052.27	1155.1	940.458	1085.66	940.691	814.116	814.885	903.588	1577.53	1013.12	997.764	1160.94	955.241	1023.35	1098.02	939.06	653.761	959.407	1291	1035.66	729.784	781.232	850.197	1134.38	667.963
ENSSSCG00000003144	DHDH	BCL2 associated X, apoptosis regulator [Source:NCBI gene (formerly Entrezgene);Acc:396633]	668.094	-0.483001	0.194254	-2.48644	0.0129028	0.232792	1181.91	724.934	331.356	363.788	812.435	812.552	643.955	760.798	372.524	1128.4	814.736	498.793	633.068	627.013	1167.85	562.655	411.158	556.576	772.682	1086.76	539.447	635.647	704.144	611.656	630.142	361.626	454.37	650.817	607.84	609.057	566.656	725.314	460.735	875.68	686.227
ENSSSCG00000035152	TEF	TEF transcription factor, PAR bZIP family member [Source:VGNC Symbol;Acc:VGNC:93864]	968.339	-0.432082	0.173749	-2.48682	0.012889	0.232792	1578.33	1107.41	648.199	934.668	1060.61	846.96	862.97	1520.66	1014.15	995.964	1021.29	805.07	920.43	996.641	1124.65	683.592	540.78	737.17	1345.38	1268.62	898.13	813.482	1216.17	899.841	1284.63	706.92	332.319	967.45	1004.8	1145.67	721.199	698.57	1230.32	1080.41	878.441
ENSSSCG00000007019	GPAT4	glycerol-3-phosphate acyltransferase 4 [Source:VGNC Symbol;Acc:VGNC:95953]	1757.07	0.422627	0.169965	2.48655	0.0128988	0.232792	1199.34	1902.95	1971.2	1552.79	1502.34	2096.23	2508.63	1168.3	1960.02	1514.94	1956.51	2278.11	1283.55	1221.13	936.51	2173.19	2367.05	1861.42	1200.63	2154.89	1683.1	1508.41	1854.19	2442.42	1703.82	1629.65	2166.72	1359.4	1821.75	920.293	1658.76	1042.99	2929.02	1414.49	2552.7
ENSSSCG00000040732	WDR81	WD repeat domain 81 [Source:VGNC Symbol;Acc:VGNC:99104]	267.471	-0.231193	0.0929834	-2.48639	0.0129048	0.232792	329.43	247.725	321.681	266.148	308.273	263.352	246.937	320.582	308.261	326.246	278.846	245.021	218.569	220.616	262	253.674	284.013	226.205	351.728	236.869	273.994	309.16	320.796	241.974	256.925	233.307	232.019	325.409	241.896	201.23	224.087	268.245	269.823	243.813	202.65
ENSSSCG00000012576	CHRDL1	chordin like 1 [Source:VGNC Symbol;Acc:VGNC:86662]	140.552	-0.787678	0.31704	-2.48448	0.0129742	0.23325	168.844	162.993	53.2104	162.209	231.009	112.487	64.57	143.935	117.481	202.423	113.604	85.5629	141.94	317.377	111.489	112.088	157.693	134.983	248.936	130.411	355.124	206.106	105.443	107.544	29.7492	53.6606	77.3396	257.402	75.3155	101.957	64.3927	125.613	47.516	261.494	77.4072
ENSSSCG00000034891	Novel gene	glucagon receptor [Source:VGNC Symbol;Acc:VGNC:88383]	1950.74	-0.385985	0.155365	-2.48438	0.0129777	0.23325	2265.63	1757.61	1813.99	2177.22	2050.21	2023.44	1582.84	3397.42	2299.41	3395.97	1931.27	1628.61	1529.99	1524.96	2305.04	1559.65	2172.2	1070.62	3142.47	1739.7	1853.19	2103.01	2189.28	1372.03	2114.9	1367.18	1257.98	2285.17	2036.18	1561.55	1813.3	1615.14	1654.57	2249.22	1435.08
ENSSSCG00000017561	ABCC3	ATP binding cassette subfamily C member 3 [Source:VGNC Symbol;Acc:VGNC:84957]	225.409	-0.495816	0.199552	-2.48464	0.0129682	0.23325	203.714	145.34	205.586	167.72	219.303	164.098	133.503	170.105	268.097	114.132	254.748	271.273	163.709	234.162	196.5	401.159	119.715	425.29	214.673	274.129	397.113	218.874	242.161	241.134	267.743	201.81	152.262	317.365	234.807	303.187	125.351	150.736	246.913	308.954	133.94
ENSSSCG00000040986	Novel gene	0	17.8336	1.01452	0.408788	2.48178	0.0130728	0.234673	22.0232	44.1316	4.83731	27.5597	21.0718	18.5272	11.3434	20.5621	19.0781	37.6851	3.44254	7.77845	65.3096	21.2875	8.36169	5.89939	18.9892	11.7109	16.7822	9.75864	31.3136	10.9437	9.82942	13.443	5.40895	18.6645	16.918	17.5501	15.9492	0	5.15142	50.2452	6.788	9.30584	16.5251
ENSSSCG00000004394	RPF2	ribosome production factor 2 homolog [Source:VGNC Symbol;Acc:VGNC:92422]	109.596	0.482085	0.194308	2.48103	0.0131003	0.234718	98.1866	74.141	113.677	107.877	84.2872	154.835	126.522	73.8367	64.2629	97.9813	83.7686	140.984	129.748	63.8624	82.2233	156.334	154.391	118.958	65.0311	165.897	93.229	112.173	78.6354	147.033	116.292	122.486	131.719	62.8879	147.973	59.0275	161.411	100.49	99.2745	70.7244	175.688
ENSSSCG00000031860	MRPS12	mitochondrial ribosomal protein S12 [Source:HGNC Symbol;Acc:HGNC:10380]	99.1259	0.593521	0.239242	2.48084	0.0131072	0.234718	72.4929	57.6652	94.3275	78.742	78.8242	138.954	89.8745	89.7256	45.1849	170.121	99.8338	110.843	151.518	21.2875	75.2552	123.887	95.7717	125.122	55.2415	82.5049	95.364	89.3736	86.6776	176.439	59.4984	130.652	149.845	61.4254	155.947	61.7106	79.847	85.9031	116.244	76.3079	186.995
ENSSSCG00000041395	Novel gene	0	36.7801	-1.51028	0.609073	-2.47964	0.0131514	0.234851	161.503	18.241	4.83731	3.9371	10.9261	19.8506	8.72568	50.4706	1.00411	141.05	21.8028	44.7261	59.214	1.93522	54.351	20.6479	37.1528	18.4909	129.363	2.66145	54.087	32.8311	35.7433	5.88131	29.7492	8.16574	9.66745	23.4002	43.4172	37.563	6.86856	38.0891	18.667	120.976	11.3067
ENSSSCG00000047083	H2BC21	histone H2B type 2-E [Source:NCBI gene (formerly Entrezgene);Acc:100738859]	99.3619	-0.646366	0.260701	-2.47934	0.0131625	0.234851	175.268	152.989	33.8612	164.571	99.1155	67.4921	68.9329	104.68	77.3163	71.0634	199.668	105.981	87.0794	89.0203	68.2872	60.4688	80.085	138.682	181.807	65.649	74.0138	161.42	141.186	56.2926	146.042	71.1586	43.5035	96.5257	93.9228	88.5413	53.2313	46.1932	100.123	152.616	60.882
ENSSSCG00000001800	TM6SF1	transmembrane 6 superfamily member 1 [Source:VGNC Symbol;Acc:VGNC:94034]	104.844	0.383529	0.154664	2.47975	0.0131474	0.234851	121.127	112.388	101.583	79.5294	87.409	91.3128	77.6586	187.863	98.4026	95.8279	145.734	87.5076	119.299	96.7612	80.8297	73.005	75.9569	117.725	113.28	79.8434	77.5722	74.782	128.676	107.544	129.815	95.6558	130.511	80.4381	174.555	72.4429	110.756	120.751	91.638	93.0584	138.289
ENSSSCG00000051117	Novel gene	0	5.2057	-1.14351	0.461411	-2.47828	0.0132016	0.235263	8.25868	4.11895	12.0933	3.14968	6.2435	5.2935	4.36284	6.54249	13.0534	2.15344	8.0326	4.86153	2.61238	11.6113	1.39362	2.21227	4.12809	3.69818	16.7822	0.887149	3.55836	3.6479	4.46792	1.68037	5.40895	3.4996	3.62529	7.31255	0.886065	16.0984	0.85857	0.810406	3.394	3.72234	1.73949
ENSSSCG00000014289	UQCRQ	ubiquinol-cytochrome c reductase complex III subunit VII [Source:VGNC Symbol;Acc:VGNC:94730]	1058.46	0.506494	0.204451	2.47734	0.0132367	0.235604	746.034	770.831	909.414	698.442	836.629	1250.59	968.551	825.288	555.272	1823.96	898.504	1264	1209.53	450.907	964.382	1210.11	1106.33	955.363	609.055	1050.38	952.217	1201.98	826.565	1799.68	827.569	1343.85	1447.7	703.467	1789.85	627.838	1137.61	1136.19	1179.41	838.456	2130
ENSSSCG00000002754	NQO1	NAD(P)H quinone dehydrogenase 1 [Source:VGNC Symbol;Acc:VGNC:96630]	209.11	0.611774	0.247078	2.47604	0.013285	0.235609	193.62	310.686	133.026	142.523	191.207	288.496	262.643	375.726	102.419	194.886	237.536	223.63	174.159	106.437	72.468	106.927	288.141	277.363	133.559	175.656	204.961	269.945	220.715	183.161	197.427	134.151	366.155	270.564	167.466	53.6614	336.559	167.754	322.43	167.505	265.272
ENSSSCG00000009166	MANBA	mannosidase beta [Source:VGNC Symbol;Acc:VGNC:89970]	140.206	-0.375492	0.151626	-2.47644	0.0132702	0.235609	142.233	154.166	74.9783	107.089	149.844	116.457	109.944	87.8563	139.571	146.434	182.455	122.511	124.524	172.235	214.617	106.189	126.32	120.807	175.514	144.605	154.433	134.972	161.739	132.75	164.973	127.152	114.801	168.92	106.328	147.569	102.17	212.326	90.7895	230.785	139.159
ENSSSCG00000022679	COCH	cochlin [Source:VGNC Symbol;Acc:VGNC:86853]	3.27989	2.12818	0.859237	2.47682	0.0132558	0.235609	1.83526	2.9421	9.67461	1.57484	0	0	8.72568	5.60785	1.00411	0	1.14751	0	40.0565	3.87045	0	0	0.825618	8.01272	2.79704	0	4.9817	0	0	0	0	5.83267	1.20843	1.46251	0	5.36614	0	1.62081	0.8485	2.79175	2.60923
ENSSSCG00000002930	ZNF260	zinc finger protein 260 [Source:VGNC Symbol;Acc:VGNC:98750]	76.0167	-0.383904	0.155211	-2.47342	0.0133825	0.235863	84.4221	100.032	84.6529	73.2301	79.6046	62.1986	75.0409	86.9216	98.4026	69.9867	75.736	55.4215	60.0848	133.53	73.8616	73.7424	61.9214	56.7054	95.0993	74.5205	81.1306	62.9263	62.5508	52.9318	91.9521	62.9928	43.5035	96.5257	51.3917	120.738	59.2413	78.6094	66.183	106.087	48.7056
ENSSSCG00000003573	MAP3K6	mitogen-activated protein kinase kinase kinase 6 [Source:VGNC Symbol;Acc:VGNC:89986]	51.3584	0.390175	0.157823	2.47222	0.0134275	0.235863	44.0463	42.3663	55.629	66.9307	56.1915	56.9051	54.0992	75.7059	55.226	52.7592	33.2779	57.3661	53.9893	48.3806	37.6276	44.2455	76.7825	56.089	62.9334	47.9061	48.3937	40.1269	39.3177	60.4935	51.385	64.1594	54.3794	56.3066	46.0754	32.1968	46.3628	42.9515	65.3345	17.6811	53.9241
ENSSSCG00000012838	TSPAN4	tetraspanin 4 [Source:VGNC Symbol;Acc:VGNC:94513]	238.731	-0.339706	0.137394	-2.47249	0.0134174	0.235863	265.196	191.237	220.097	269.298	243.496	370.545	259.153	258.896	179.735	312.248	227.208	182.794	202.024	224.486	321.925	218.278	176.682	163.336	246.139	326.471	250.508	264.473	218.928	175.599	143.337	230.974	211.475	313.708	211.769	289.771	254.137	261.761	159.518	303.37	206.999
ENSSSCG00000016093	Novel gene	aldehyde oxidase 2 [Source:NCBI gene (formerly Entrezgene);Acc:100525616]	6.5709	-0.848579	0.34314	-2.47298	0.0133991	0.235863	8.25868	4.11895	2.41865	2.36226	8.58481	1.32337	4.36284	3.73857	6.02465	6.46031	11.4751	6.80614	6.96636	7.7409	9.75531	5.16197	5.77933	3.08181	9.78963	5.3229	4.27003	4.55988	8.04225	5.04112	5.40895	4.66614	4.83372	5.11879	8.86065	24.1476	5.15142	4.05203	0.8485	16.7505	8.69743
ENSSSCG00000026153	ACAT1	acetyl-CoA acetyltransferase 1 [Source:VGNC Symbol;Acc:VGNC:85004]	2334.4	-0.359135	0.145144	-2.47433	0.0133486	0.235863	3286.04	2841.48	1390.73	2148.08	2892.3	2469.42	3166.55	2234.73	2072.48	1947.78	3153.37	2119.63	1884.4	2533.21	2632.54	1994.73	1742.05	1709.17	3128.49	2547.01	1913.69	2237.07	2265.23	2538.21	2904.6	1517.66	1822.31	2348.06	2603.26	1827.17	2029.66	1467.65	2246.83	3752.12	2336.13
ENSSSCG00000008553	PREB	prolactin regulatory element binding [Source:VGNC Symbol;Acc:VGNC:91786]	240.345	0.454517	0.183811	2.47274	0.0134081	0.235863	221.149	158.874	239.447	229.139	165.453	362.605	301.909	196.275	151.62	236.878	238.683	324.75	331.773	112.243	135.181	277.272	269.977	257.023	153.837	353.085	236.987	266.297	234.119	320.111	192.018	302.132	299.691	144.789	304.806	166.35	319.388	181.531	276.611	139.588	310.498
ENSSSCG00000042610	Novel gene	0	2.8897	-1.58775	0.64181	-2.47386	0.0133663	0.235863	8.25868	2.35368	4.83731	0	6.2435	0	0	7.47713	0	2.15344	5.73757	0.972306	2.61238	1.93522	5.57446	2.21227	0	0	6.29334	4.43575	3.55836	2.73593	2.68075	0	2.70447	0	0	4.38753	3.54426	10.7323	0.85857	1.62081	1.697	4.65292	0.869743
ENSSSCG00000007099	SCP2D1	SCP2 sterol binding domain containing 1 [Source:NCBI gene (formerly Entrezgene);Acc:100739089]	2.85931	-1.98122	0.800923	-2.47367	0.0133734	0.235863	1.83526	0	0	1.57484	0.780437	0	0	2.80392	10.0411	1.07672	6.88509	9.72306	0	5.80567	1.39362	17.6982	2.47685	0	2.79704	0	2.84669	7.2958	2.68075	2.52056	5.40895	2.33307	0	3.65628	0	0	0	4.86244	0.8485	1.86117	0.869743
ENSSSCG00000003201	ATF5	activating transcription factor 5 [Source:VGNC Symbol;Acc:VGNC:85608]	6119.16	0.349331	0.141464	2.46941	0.0135337	0.236039	4249.55	5651.78	6757.72	4237.89	5227.37	8740.89	5981.46	4126.44	4867.92	6496.92	8573.08	7823.18	6780.88	4242.01	4771.74	4928.94	5967.57	5798.13	3694.19	6870.97	7095.37	4947.46	6194.32	9164.76	7572.53	4175.03	7862.05	5301.6	6275.11	5041.49	6333.67	5144.46	9916.41	4830.66	8526.96
ENSSSCG00000027119	COA7	cytochrome c oxidase assembly factor 7 (putative) [Source:VGNC Symbol;Acc:VGNC:96779]	54.6727	0.7312	0.295968	2.47054	0.013491	0.236039	51.3874	46.4852	33.8612	42.5207	33.5588	121.75	89.8745	74.7713	25.1027	17.2275	33.2779	80.7014	75.7591	44.5102	29.2659	55.3068	63.5726	83.8254	51.046	70.0848	54.7987	31.0072	46.4663	107.544	40.5671	45.4948	61.63	21.9377	58.4803	13.4153	90.1498	24.3122	104.365	25.1258	64.361
ENSSSCG00000022738	Novel gene	N-fatty-acyl-amino acid synthase/hydrolase PM20D1 [Source:NCBI gene (formerly Entrezgene);Acc:100519130]	1164.94	-0.416262	0.168499	-2.47042	0.0134956	0.236039	1739.83	1293.94	904.576	1139.4	1505.46	1475.56	1277.44	1461.78	1241.08	2039.3	1389.64	879.937	659.191	880.527	1418.7	780.195	1013.86	745.183	1968.42	872.068	961.468	1183.74	1181.32	703.237	1357.65	734.916	953.452	1004.01	1152.77	1014.2	1231.19	1022.73	1007.17	1559.66	1019.34
ENSSSCG00000010290	MCU	mitochondrial calcium uniporter [Source:VGNC Symbol;Acc:VGNC:90085]	189.548	0.364308	0.147482	2.47018	0.0135043	0.236039	161.503	188.883	186.236	130.712	143.6	154.835	196.328	194.405	144.592	129.206	193.93	219.741	258.626	160.624	157.479	185.831	139.529	349.478	172.717	143.718	208.52	171.451	160.845	342.796	243.403	177.313	215.101	144.789	260.503	158.301	177.724	161.271	182.427	203.798	213.957
ENSSSCG00000016002	CCDC141	coiled-coil domain containing 141 [Source:NCBI gene (formerly Entrezgene);Acc:100520053]	9.39362	-0.880686	0.356598	-2.46969	0.013523	0.236039	13.7645	5.88421	29.0238	6.29936	3.90219	9.26362	5.23541	4.67321	10.0411	8.61374	6.88509	7.77845	8.70794	17.417	13.9362	11.0614	7.43056	6.16363	11.8874	0.887149	12.8101	3.6479	7.14867	5.04112	10.8179	9.33227	7.25059	19.7439	8.86065	29.5138	4.29285	1.62081	3.394	12.0976	4.34872
ENSSSCG00000017772	SDF2	stromal cell derived factor 2 [Source:VGNC Symbol;Acc:VGNC:98306]	462.378	0.29722	0.120281	2.47104	0.0134721	0.236039	401.005	464.852	273.308	421.27	442.508	514.793	482.53	405.634	325.331	525.438	615.068	550.325	540.763	332.859	393	421.069	399.599	508.499	379.698	588.18	449.065	455.988	452.153	596.533	511.146	424.618	511.166	383.178	602.524	260.258	524.586	502.452	438.674	421.555	663.614
ENSSSCG00000041919	Novel gene	0	3.01117	1.34561	0.545025	2.46889	0.0135534	0.236102	2.75289	1.17684	2.41865	0.78742	4.68262	3.97012	6.98055	1.86928	3.01232	0	4.59006	2.91692	0.870794	1.93522	0	0.737424	8.25618	1.84909	2.09778	4.43575	3.55836	2.73593	0.893584	0.840187	2.70447	8.16574	3.62529	0.731255	4.43032	2.68307	6.00999	3.24163	5.091	1.86117	3.47897
ENSSSCG00000005272	NMRK1	nicotinamide riboside kinase 1 [Source:VGNC Symbol;Acc:VGNC:90800]	653.116	-0.44958	0.182318	-2.46591	0.0136664	0.237449	933.231	913.818	372.473	505.524	991.936	448.624	790.547	720.608	493.017	654.644	1230.14	609.636	517.252	704.422	674.51	502.923	395.471	294.622	780.374	702.622	611.326	699.485	794.396	414.212	868.136	538.939	574.005	762.699	528.094	649.303	543.475	444.913	683.891	903.597	606.211
ENSSSCG00000015462	TPK1	thiamin pyrophosphokinase 1 [Source:VGNC Symbol;Acc:VGNC:94337]	326.27	0.3009	0.12204	2.46558	0.0136791	0.237449	354.206	416.602	333.774	251.187	321.54	342.754	321.105	341.144	271.109	358.547	362.615	328.639	501.578	265.126	229.947	212.378	284.013	267.502	308.373	260.822	279.687	275.416	322.584	401.61	408.376	324.296	374.614	273.489	368.603	289.771	316.812	261.761	388.613	343.386	457.485
ENSSSCG00000005971	Novel gene	zinc finger protein 572 [Source:NCBI gene (formerly Entrezgene);Acc:100152926]	61.2998	-0.558365	0.226393	-2.46635	0.0136498	0.237449	73.4105	64.1379	128.189	74.8049	56.9719	38.3779	41.8833	82.2484	103.423	33.3783	66.5559	44.7261	40.9273	96.7612	48.7765	60.4688	69.3519	52.3909	79.7156	32.8245	49.1053	72.046	56.2958	42.0094	67.6118	36.1626	38.6698	89.2131	29.2401	134.153	45.5042	42.9515	66.183	53.9739	33.0502
ENSSSCG00000036920	SELENOT	selenoprotein T [Source:NCBI gene (formerly Entrezgene);Acc:100302502]	890.401	0.2106	0.0854591	2.46434	0.0137266	0.237493	877.256	919.113	834.435	760.648	846.774	713.299	921.432	854.262	569.329	861.374	946.7	929.525	1038.86	843.758	971.35	924.73	913.134	890.644	685.974	842.792	873.221	839.929	831.926	979.659	951.975	975.222	1046.5	680.798	975.557	939.074	1023.42	968.436	965.593	784.482	1182.85
ENSSSCG00000010245	STOX1	storkhead box 1 [Source:VGNC Symbol;Acc:VGNC:93569]	5.06556	-0.963828	0.391325	-2.46299	0.0137785	0.237493	7.34105	5.88421	9.67461	5.51194	3.12175	2.64675	8.72568	3.73857	7.02876	6.46031	2.29503	7.77845	4.35397	9.67612	12.5425	3.68712	0.825618	1.84909	7.69186	4.43575	0.711672	2.73593	11.6166	3.36075	5.40895	2.33307	1.20843	6.5813	4.43032	5.36614	0	5.67284	2.5455	7.44467	2.60923
ENSSSCG00000024564	IMMT	inner membrane mitochondrial protein [Source:VGNC Symbol;Acc:VGNC:89124]	481.393	0.226327	0.0918834	2.46319	0.0137706	0.237493	461.569	447.2	471.637	396.072	399.584	412.893	512.198	424.327	381.561	465.142	499.169	527.962	561.662	431.555	447.351	532.42	466.474	634.854	435.639	422.283	433.408	405.829	529.895	600.734	565.235	502.776	511.166	387.565	669.865	391.728	503.981	462.742	571.04	428.069	553.157
ENSSSCG00000006369	F11R	F11 receptor [Source:VGNC Symbol;Acc:VGNC:87857]	1744.23	0.207928	0.0843849	2.46404	0.0137379	0.237493	1885.73	1781.15	1775.29	1968.55	1673.26	2166.36	2094.16	1939.38	1409.77	1607.54	1823.4	1838.63	1647.54	1368.2	1190.15	1681.33	2025.24	1698.7	1724.37	1648.32	1626.17	1767.41	1710.32	1912.27	1706.52	1981.94	1961.28	1496.15	2014.02	1325.44	1918.05	1528.43	1924.4	1558.73	1669.91
ENSSSCG00000027875	CA14	carbonic anhydrase 14 [Source:VGNC Symbol;Acc:VGNC:86098]	144.952	-0.719248	0.291982	-2.46333	0.0137653	0.237493	376.229	178.88	65.3036	60.6313	174.818	59.5518	49.7364	171.039	98.4026	383.312	168.685	119.594	101.012	65.7976	252.244	83.3289	120.54	107.247	247.538	90.4892	116.002	273.593	135.825	94.101	132.519	108.488	89.4239	128.701	221.516	128.787	115.048	93.1967	105.214	185.186	171.339
ENSSSCG00000000895	SNRPF	small nuclear ribonucleoprotein polypeptide F [Source:NCBI gene (formerly Entrezgene);Acc:100155855]	43.1804	0.434043	0.176218	2.46311	0.0137739	0.237493	38.5405	24.7137	33.8612	39.371	46.8262	72.7856	53.2267	46.7321	28.115	51.6825	35.573	38.8922	50.5061	29.0284	39.0212	39.8209	40.4553	49.309	31.4667	47.0189	40.5653	49.2467	38.4241	60.4935	29.7492	34.996	53.171	30.7127	62.9106	37.563	42.0699	57.5389	43.2735	22.334	71.319
ENSSSCG00000031441	GRAMD4	GRAM domain containing 4 [Source:VGNC Symbol;Acc:VGNC:88659]	364.311	-0.296145	0.120267	-2.46239	0.0138014	0.23761	429.452	351.287	275.727	464.578	372.269	336.137	286.202	432.739	379.553	413.46	440.646	282.941	268.205	303.83	412.51	283.171	251.814	301.401	520.948	435.59	392.843	337.431	428.92	317.591	338.059	375.624	325.068	390.49	400.501	383.679	466.203	241.501	500.615	335.941	273.969
ENSSSCG00000011451	ITIH3	inter-alpha-trypsin inhibitor heavy chain 3 [Source:VGNC Symbol;Acc:VGNC:89248]	153.807	1.60741	0.653383	2.46013	0.0138886	0.237716	106.445	30.5979	203.167	122.838	35.9001	219.68	21.8142	287.87	84.3451	170.121	41.3105	101.12	73.1467	56.1215	39.0212	39.8209	1916.26	41.9127	114.679	13.3072	29.1785	115.821	47.3599	50.4112	40.5671	130.652	103.925	46.0691	98.3532	72.4429	418.982	65.6429	388.613	27.9175	27.8318
ENSSSCG00000022145	RPF1	ribosome production factor 1 homolog [Source:VGNC Symbol;Acc:VGNC:92421]	228.261	0.239711	0.0974094	2.46086	0.0138605	0.237716	160.586	199.475	195.911	242.525	216.181	244.824	240.829	210.294	219.9	211.037	243.273	240.16	242.081	168.365	200.681	269.16	320.34	252.709	197.89	230.659	247.662	236.202	201.95	244.495	178.495	237.973	273.105	228.883	245.44	150.252	284.187	220.431	254.55	203.798	274.839
ENSSSCG00000014539	ZFP62	ZFP62 zinc finger protein [Source:VGNC Symbol;Acc:VGNC:95148]	112.604	-0.361614	0.146985	-2.4602	0.0138858	0.237716	109.198	101.797	152.375	91.3407	119.407	96.6063	109.071	149.543	169.694	76.447	121.637	102.092	86.2087	185.782	125.425	120.2	104.028	83.209	131.461	94.0378	116.714	112.173	92.0391	84.8589	132.519	80.4909	70.089	143.326	80.6319	190.498	89.2913	99.68	112.002	110.74	96.5415
ENSSSCG00000029226	UBC	ubiquitin C [Source:VGNC Symbol;Acc:VGNC:94638]	784.402	0.531069	0.215769	2.46128	0.0138441	0.237716	744.199	726.111	715.921	707.103	718.783	516.116	807.998	727.151	436.787	811.845	744.737	847.851	744.529	1505.6	335.861	807.48	610.957	596.023	721.636	533.177	733.022	810.746	782.779	556.204	419.193	1051.05	1401.78	685.186	873.66	397.094	686.856	1367.97	630.435	749.12	1949.09
ENSSSCG00000000709	PLEKHG6	pleckstrin homology and RhoGEF domain containing G6 [Source:VGNC Symbol;Acc:VGNC:91548]	63.0997	0.657428	0.267277	2.45972	0.0139044	0.237716	33.9524	40.601	101.583	57.4817	57.7524	33.0844	108.198	55.1438	78.3204	49.529	36.7205	41.8092	73.1467	23.2227	22.2979	78.9044	66.8751	106.631	33.5645	86.0535	59.0687	30.0952	117.953	78.1374	100.066	47.8279	54.3794	39.4878	47.8475	50.9783	53.2313	72.9366	117.093	35.3622	119.155
ENSSSCG00000025775	TADA2A	transcriptional adaptor 2A [Source:VGNC Symbol;Acc:VGNC:93706]	223.66	0.247158	0.100437	2.46084	0.0138613	0.237716	227.573	214.185	273.308	242.525	191.988	357.311	232.976	243.007	197.809	200.27	246.716	243.077	250.789	183.846	200.681	190.255	246.034	181.827	186.003	251.063	203.538	212.49	192.12	222.65	213.653	235.64	239.269	173.307	281.769	198.547	274.742	179.91	207.882	185.186	246.137
ENSSSCG00000004125	STX11	syntaxin 11 [Source:VGNC Symbol;Acc:VGNC:93585]	81.5336	0.621536	0.25284	2.45822	0.0139628	0.238429	45.8816	59.4305	53.2104	114.963	60.8741	71.4622	75.9134	45.7974	42.1725	68.9099	49.3431	50.5599	64.4388	54.1863	103.128	53.0945	107.33	73.3472	53.843	94.0378	45.547	63.8383	71.4867	61.3337	54.0895	262.47	112.384	97.2569	95.695	64.3937	141.664	228.535	67.0315	65.1409	80.8861
ENSSSCG00000034335	Novel gene	0	73.8136	0.566005	0.230288	2.45781	0.0139785	0.238429	69.74	70.6105	96.7461	55.1194	42.1436	117.78	75.9134	92.5295	65.267	29.0714	84.9161	164.32	71.4051	69.6681	18.117	33.9215	78.4337	116.493	77.6178	66.5362	81.8422	67.4862	70.5931	85.6991	124.406	66.4924	78.548	48.9941	63.7966	40.246	78.1299	47.814	86.547	59.5574	86.9743
ENSSSCG00000048192	Novel gene	0	9.97826	-0.871333	0.354592	-2.45728	0.0139993	0.238506	7.34105	10.0032	4.83731	15.7484	13.2674	1.32337	5.23541	19.6275	22.0904	10.7672	8.0326	3.88922	6.96636	17.417	18.117	12.5362	8.25618	6.77999	12.5867	2.66145	12.0984	8.20778	16.0845	3.36075	13.5224	3.4996	1.20843	19.7439	9.74671	18.7815	5.15142	8.10406	4.2425	9.30584	8.69743
ENSSSCG00000023156	Novel gene	chromosome 3 C2orf81 homolog [Source:NCBI gene (formerly Entrezgene);Acc:100513788]	3.53389	-1.0735	0.437308	-2.45478	0.0140969	0.239892	3.67053	2.35368	7.25596	3.14968	0.780437	2.64675	1.74514	4.67321	3.01232	5.38359	4.59006	3.88922	3.48318	1.93522	5.57446	1.47485	2.47685	1.23273	9.09037	2.66145	5.69337	7.2958	6.25508	0	0	4.66614	0	2.92502	1.77213	2.68307	3.43428	1.62081	2.5455	10.2364	3.47897
ENSSSCG00000006984	VPS37A	VPS37A subunit of ESCRT-I [Source:NCBI gene (formerly Entrezgene);Acc:100513122]	102.977	0.313377	0.127683	2.45434	0.0141142	0.239908	79.8339	98.8547	106.421	96.0652	135.016	119.104	108.198	86.9216	67.2753	97.9813	112.456	109.871	115.816	63.8624	72.468	109.139	105.679	101.7	77.6178	114.442	87.5356	100.317	97.4006	103.343	124.406	135.318	128.094	81.1693	115.188	99.2736	173.431	100.49	94.1835	80.9608	104.369
ENSSSCG00000002859	ANKRD27	ankyrin repeat domain 27 [Source:VGNC Symbol;Acc:VGNC:96907]	157.461	-0.263537	0.107397	-2.45387	0.0141328	0.239948	184.444	142.986	154.794	181.894	148.283	150.865	124.777	173.843	191.785	144.28	160.652	144.874	152.389	209.004	144.936	115.776	142.006	146.078	193.695	150.815	175.783	158.684	175.142	104.183	202.836	120.153	134.136	207.676	142.656	185.132	142.523	158.84	147.639	174.95	122.634
ENSSSCG00000012589	RTL4	retrotransposon Gag like 4 [Source:VGNC Symbol;Acc:VGNC:92497]	26.2042	-0.882492	0.359932	-2.45183	0.0142131	0.241033	54.1403	37.0705	16.9306	21.2603	21.0718	6.61687	21.8142	47.6667	48.1972	12.9206	36.7205	20.4184	13.9327	69.6681	29.2659	8.84909	14.8611	14.1763	65.7304	16.8558	16.3684	20.0635	33.9562	11.7626	54.0895	10.4988	13.2927	19.7439	15.9492	42.9291	7.72713	21.0706	32.243	28.8481	10.4369
ENSSSCG00000025308	IL17D	interleukin 17D [Source:NCBI gene (formerly Entrezgene);Acc:100738902]	17.9346	0.642217	0.262046	2.45078	0.0142546	0.241459	11.0116	11.7684	12.0933	20.4729	17.9501	26.4675	13.0885	14.9543	15.0616	23.6878	19.5078	12.64	27.8654	17.417	23.6915	8.11167	21.4661	11.7109	19.5793	23.0659	22.7735	13.6796	17.8717	12.6028	18.9313	36.1626	32.6276	14.6251	18.6074	8.04921	14.5957	18.6393	11.0305	3.72234	32.1805
ENSSSCG00000021880	MXRA8	matrix remodeling associated 8 [Source:VGNC Symbol;Acc:VGNC:90494]	154.412	-0.454334	0.185487	-2.44942	0.0143088	0.241944	154.162	130.041	62.885	181.107	202.133	161.452	116.052	142.065	198.813	262.719	98.6863	127.372	165.451	168.365	197.893	158.546	120.54	157.789	158.033	149.041	239.833	209.754	136.718	157.955	73.0208	114.32	117.218	229.614	97.4671	144.886	111.614	193.687	94.1835	220.548	150.466
ENSSSCG00000002516	WARS1	tryptophanyl-tRNA synthetase 1 [Source:VGNC Symbol;Acc:VGNC:94891]	199.942	0.316358	0.129166	2.44923	0.0143161	0.241944	155.08	171.819	208.004	148.822	172.477	258.058	190.22	142.065	127.522	216.42	151.472	171.126	232.502	154.818	206.255	207.216	205.579	223.74	151.739	218.239	188.593	222.522	193.014	256.257	129.815	306.798	227.185	186.47	241.01	185.132	207.774	348.475	199.397	160.991	231.352
ENSSSCG00000021598	EVA1C	eva-1 homolog C [Source:VGNC Symbol;Acc:VGNC:87817]	11.2398	0.985347	0.402416	2.44858	0.0143421	0.242105	9.17632	7.06105	0	14.961	7.02394	22.4974	24.4319	13.085	13.0534	8.61374	6.88509	6.80614	15.6743	5.80567	2.78723	11.0614	19.8148	8.01272	6.29334	17.743	10.6751	15.5036	0.893584	6.7215	0	15.1649	19.3349	7.31255	9.74671	10.7323	25.7571	22.6914	2.5455	4.65292	20.8738
ENSSSCG00000011233	DYNC1LI1	dynein cytoplasmic 1 light intermediate chain 1 [Source:VGNC Symbol;Acc:VGNC:87497]	187.869	0.239738	0.0979295	2.44807	0.0143624	0.24217	177.103	182.41	195.911	188.193	165.453	207.77	212.034	157.02	153.629	144.28	167.537	211.963	181.996	205.134	160.266	213.116	231.999	201.551	140.551	180.978	187.17	192.427	162.632	212.567	140.633	227.474	205.433	154.295	181.643	160.984	256.712	212.326	218.913	169.366	213.957
ENSSSCG00000003461	RSC1A1	regulator of solute carriers 1 [Source:VGNC Symbol;Acc:VGNC:92475]	2144.24	-0.598084	0.244447	-2.44668	0.0144178	0.242548	2656.54	2117.14	3627.98	1806.34	1922.22	1397.48	1737.28	2258.09	4146.97	1379.28	2386.83	2050.59	1388.05	4460.69	2610.24	1772.77	1557.94	1151.37	3306.1	1445.17	1439	1398.97	1991.8	1316.57	4256.84	1764.97	1402.99	1893.95	1790.74	4730.25	1360.83	1217.23	1987.19	2206.41	1111.53
ENSSSCG00000003797	DIRAS3	DIRAS family GTPase 3 [Source:VGNC Symbol;Acc:VGNC:87314]	5.13701	1.689	0.69022	2.44704	0.0144035	0.242548	3.67053	1.17684	0	4.72452	16.3892	5.2935	1.74514	2.80392	2.00822	3.23015	8.0326	1.94461	1.74159	1.93522	0	5.16197	11.5587	1.84909	0.69926	0.887149	12.8101	0	2.68075	8.40187	18.9313	11.6653	13.2927	0	0.886065	0	12.02	14.5873	0.8485	1.86117	6.95795
ENSSSCG00000000894	CCDC38	coiled-coil domain containing 38 [Source:VGNC Symbol;Acc:VGNC:86296]	32.6351	0.911033	0.372425	2.44622	0.0144364	0.242585	15.5997	87.0863	29.0238	26.7723	10.1457	17.2039	66.3152	31.7778	46.189	7.53703	39.0155	17.5015	53.1185	110.308	34.8404	19.9105	18.1636	33.2836	31.4667	23.0659	54.087	28.2712	16.0845	13.443	13.5224	58.3267	38.6698	13.1626	16.8352	13.4153	13.7371	46.1932	56.001	19.5423	22.6133
ENSSSCG00000014432	GRPEL2	GrpE like 2, mitochondrial [Source:VGNC Symbol;Acc:VGNC:88708]	117.06	0.266418	0.108934	2.44569	0.0144575	0.242586	111.951	117.096	147.538	124.412	110.822	89.9895	116.924	118.699	107.44	99.058	87.2111	123.483	131.49	119.984	97.5531	113.563	122.191	144.845	102.791	107.345	93.9407	95.7574	127.782	125.188	159.564	123.653	120.843	96.5257	127.593	101.957	173.431	89.9551	127.275	93.989	145.247
ENSSSCG00000042478	Novel gene	0	4.51512	-2.45261	1.00308	-2.44509	0.0144815	0.242586	2.75289	1.76526	24.1865	0	3.12175	3.97012	0.872568	0.934641	24.0986	1.07672	1.14751	0.972306	0	21.2875	5.57446	2.21227	0.825618	0	4.19556	3.5486	0	0	1.78717	0	5.40895	0	1.20843	0.731255	0	40.246	3.43428	0	0	0.930584	1.73949
ENSSSCG00000035923	JMJD6	jumonji domain containing 6, arginine demethylase and lysine hydroxylase [Source:VGNC Symbol;Acc:VGNC:89287]	100.831	0.383039	0.156663	2.44498	0.0144859	0.242586	69.74	77.6715	70.141	103.939	78.8242	129.691	95.1099	131.784	72.2958	151.817	109.014	100.148	91.4334	79.3442	97.5531	103.239	130.448	102.316	59.4371	149.928	85.4006	100.317	86.6776	113.425	73.0208	96.8223	116.009	70.2005	120.505	69.7598	168.28	94.0071	117.941	76.3079	136.55
ENSSSCG00000047515	Novel gene	SLAM family member 9-like [Source:NCBI gene (formerly Entrezgene);Acc:100152036]	3.5219	1.72263	0.704735	2.44437	0.0145106	0.242723	0	3.53052	0	1.57484	0.780437	2.64675	8.72568	5.60785	0	4.30687	0	4.86153	0	0	1.39362	0.737424	7.43056	4.9309	1.39852	0	4.27003	6.38383	5.3615	1.68037	2.70447	4.66614	6.04215	0	2.65819	5.36614	9.44427	14.5873	0	0	12.1764
ENSSSCG00000009145	OSTC	oligosaccharyltransferase complex non-catalytic subunit [Source:VGNC Symbol;Acc:VGNC:98951]	1362.71	0.424367	0.173707	2.44301	0.0145652	0.242809	1681.1	1121.53	1509.24	1315.78	1084.81	1316.76	1465.04	1575.81	558.284	1391.12	1448.16	1478.88	1591.81	826.341	929.542	1632.66	1256.59	1319.63	874.774	1218.06	1323	1710.87	1087.49	1765.23	1035.81	1900.28	2154.63	843.868	1458.46	933.708	1604.67	1226.96	1567.18	999.447	2487.47
ENSSSCG00000012271	RBM10	RNA binding motif protein 10 [Source:VGNC Symbol;Acc:VGNC:92144]	396.666	0.192541	0.0787974	2.44349	0.0145459	0.242809	361.547	327.75	423.264	476.389	363.684	476.415	468.569	442.085	371.52	425.304	371.795	463.79	408.403	315.442	319.138	413.695	463.997	442.549	385.292	409.863	436.255	395.797	352.072	451.181	351.582	376.791	441.077	361.24	425.311	316.602	401.811	363.872	349.582	331.288	398.342
ENSSSCG00000040822	RERGL	RERG like [Source:VGNC Symbol;Acc:VGNC:92218]	8.56863	-1.40008	0.573093	-2.44303	0.0145647	0.242809	6.42342	5.29579	16.9306	2.36226	4.68262	9.26362	0.872568	7.47713	26.1068	3.23015	3.44254	1.94461	0.870794	30.9636	11.1489	6.63682	4.95371	5.54727	6.9926	5.3229	14.2334	5.47185	4.46792	0	10.8179	6.9992	2.41686	10.9688	0	56.3445	6.00999	4.05203	6.788	6.51409	4.34872
ENSSSCG00000015214	STT3A	STT3 oligosaccharyltransferase complex catalytic subunit A [Source:VGNC Symbol;Acc:VGNC:93581]	147.951	0.286486	0.117351	2.44127	0.0146357	0.242883	144.068	141.221	154.794	166.146	134.235	104.547	125.65	169.17	147.604	136.743	133.112	188.627	121.04	147.077	131	160.758	169.252	133.751	114.679	134.847	150.874	124.029	112.592	137.791	137.928	186.645	189.724	98.7194	128.479	182.449	170.855	189.635	173.094	128.421	208.738
ENSSSCG00000008769	Novel gene	macrosialin [Source:NCBI gene (formerly Entrezgene);Acc:100520753]	2.76751	-1.78338	0.730406	-2.44163	0.0146212	0.242883	4.58816	1.76526	0	3.9371	2.34131	0	0.872568	1.86928	2.00822	1.07672	1.14751	9.72306	0.870794	0	4.18085	0	0	4.31454	3.4963	8.87149	6.40504	1.82395	3.57433	0.840187	0	0	0	1.46251	0.886065	10.7323	0.85857	0	0.8485	14.8893	3.47897
ENSSSCG00000007839	EEF2K	eukaryotic elongation factor 2 kinase [Source:VGNC Symbol;Acc:VGNC:87557]	291.991	-0.33633	0.137756	-2.4415	0.0146264	0.242883	446.887	263.024	249.121	233.864	286.42	277.909	281.84	292.543	257.052	205.653	300.649	352.947	277.783	396.721	238.308	304.556	195.671	316.811	381.796	462.205	308.865	322.839	283.266	244.495	354.286	274.136	195.766	252.283	331.388	348.799	283.328	187.204	285.096	332.219	193.953
ENSSSCG00000047396	Novel gene	0	3.32108	-1.26467	0.517941	-2.44173	0.0146169	0.242883	7.34105	4.11895	0	1.57484	11.7066	3.97012	1.74514	1.86928	0	6.46031	3.44254	0.972306	3.48318	5.80567	1.39362	8.84909	2.47685	1.23273	3.4963	2.66145	2.84669	8.20778	4.46792	0.840187	8.11342	2.33307	1.20843	0.731255	2.65819	0	3.43428	0.810406	3.394	3.72234	0.869743
ENSSSCG00000032060	Novel gene	C-X9-C motif containing 2 [Source:NCBI gene (formerly Entrezgene);Acc:110261262]	87.5337	0.518145	0.212348	2.44008	0.014684	0.243074	61.4813	69.4337	58.0477	58.2691	61.6545	101.9	94.2374	78.5099	62.2547	113.055	68.8509	111.815	101.883	36.7693	103.128	113.563	99.8998	99.8508	51.7452	91.3764	67.6088	83.9017	82.2097	166.357	67.6118	114.32	113.593	40.9503	130.251	48.2952	72.9784	98.0592	100.971	61.4186	177.428
ENSSSCG00000001441	Novel gene	butyrophilin-like protein 1 [Source:NCBI gene (formerly Entrezgene);Acc:100512174]	2.13635	-2.41589	0.990215	-2.43977	0.0146967	0.243074	11.0116	5.29579	0	0	0	0	0	0	1.00411	4.30687	0	0	0	0	15.3298	5.16197	0.825618	0	0	0	0	0	1.78717	0.840187	0	0	1.20843	6.5813	0	8.04921	0	0.810406	1.697	6.51409	4.34872
ENSSSCG00000016743	OGDH	oxoglutarate dehydrogenase [Source:VGNC Symbol;Acc:VGNC:98168]	1931.02	0.300524	0.123168	2.43996	0.0146891	0.243074	1472.8	1648.17	2043.76	1799.25	1617.85	2286.79	2363.79	1837.5	1734.09	1973.62	1615.7	2348.12	1977.57	1242.41	1466.08	2443.09	2499.15	1922.44	1567.04	1732.6	1549.31	1574.98	1918.52	2498.72	1825.52	2281.74	2590.88	1715.52	2364.02	1550.81	2194.5	1437.66	2632.89	1687.15	2171.75
ENSSSCG00000010161	Novel gene	cytochrome c oxidase assembly factor 6 homolog [Source:NCBI gene (formerly Entrezgene);Acc:100512926]	86.3275	0.47614	0.19533	2.43761	0.0147845	0.243432	78.9163	62.3726	62.885	88.9785	77.2633	79.4025	88.1294	85.987	33.1356	124.899	89.5062	95.286	114.945	38.7045	110.096	92.9155	83.3874	90.6054	55.2415	80.7306	83.2656	71.1341	82.2097	115.106	86.5432	103.822	118.426	49.7253	124.049	42.9291	84.1399	106.163	67.88	73.5161	179.167
ENSSSCG00000028923	SCNN1B	sodium channel epithelial 1 subunit beta [Source:VGNC Symbol;Acc:VGNC:92641]	78.6903	0.978193	0.401091	2.43883	0.014735	0.243432	25.6937	40.601	33.8612	98.4275	73.3611	207.77	108.198	172.909	218.896	34.455	65.4083	89.4522	134.973	15.4818	33.4468	36.8712	67.7007	150.393	13.9852	117.991	71.8788	50.1586	52.7214	43.6897	248.812	37.3291	124.468	32.9065	16.8352	88.5413	60.0999	44.5724	72.1225	35.3622	34.7897
ENSSSCG00000002449	Novel gene	0	195.275	0.386441	0.158517	2.43785	0.0147748	0.243432	165.174	180.645	191.074	158.271	178.72	207.77	208.544	182.255	118.485	355.317	191.635	187.655	202.895	123.854	204.862	187.306	176.682	192.305	106.287	220.013	162.973	189.691	184.972	226.01	175.791	201.81	253.771	155.026	220.63	139.52	221.511	253.657	149.336	187.047	373.12
ENSSSCG00000017781	PIPOX	peroxisomal sarcosine oxidase [Source:NCBI gene (formerly Entrezgene);Acc:100515508]	53.5532	-0.899771	0.369032	-2.43819	0.0147608	0.243432	71.5753	50.0158	9.67461	29.922	90.5307	17.2039	27.0496	122.438	38.1561	148.587	58.5233	13.6123	32.2194	30.9636	90.585	35.3964	36.3272	32.6672	78.3171	55.8904	22.7735	87.5496	35.7433	10.9224	73.0208	18.6645	25.3771	78.9755	67.3409	107.323	42.0699	42.1411	44.9705	106.087	41.7477
ENSSSCG00000003398	UBE4B	ubiquitination factor E4B [Source:VGNC Symbol;Acc:VGNC:94657]	377.656	-0.251342	0.103295	-2.43324	0.0149645	0.245674	437.71	381.885	466.8	367.725	348.855	369.221	321.105	355.164	489.001	298.251	347.697	405.452	330.902	474.13	347.01	376.824	358.318	383.378	454.519	305.179	362.953	323.751	435.175	389.847	500.328	347.627	321.443	394.878	362.4	493.685	352.014	265.813	411.522	397.359	240.049
ENSSSCG00000008678	SLBP	transmembrane protein 129, E3 ubiquitin ligase [Source:VGNC Symbol;Acc:VGNC:94076]	482.306	0.238446	0.0980016	2.43309	0.0149707	0.245674	427.616	413.66	437.776	417.333	463.58	603.459	508.707	519.661	462.894	621.266	423.433	423.926	472.841	352.211	437.595	480.063	452.439	480.763	348.931	589.954	429.85	455.076	466.451	594.853	392.149	470.113	495.457	443.141	538.727	423.925	569.232	659.671	565.949	418.763	619.257
ENSSSCG00000029553	Novel gene	coiled-coil domain containing 57 [Source:VGNC Symbol;Acc:VGNC:86302]	18.1315	-0.629245	0.258596	-2.43331	0.0149615	0.245674	19.2703	7.64947	16.9306	21.2603	13.2674	22.4974	15.7062	32.7124	35.1438	25.8412	24.0978	30.1415	14.8035	11.6113	16.7234	20.6479	7.43056	11.7109	29.3689	10.6458	29.8902	24.6233	17.8717	26.0458	10.8179	13.9984	9.66745	24.1314	10.6328	10.7323	16.3128	16.2081	14.4245	13.9588	7.82769
ENSSSCG00000003470	FAM131C	family with sequence similarity 131 member C [Source:VGNC Symbol;Acc:VGNC:87902]	137.752	0.499941	0.205536	2.43238	0.0150001	0.245881	72.4929	114.154	108.839	177.169	91.3112	219.68	150.954	136.458	168.69	142.127	137.702	140.012	164.58	102.567	90.585	158.546	98.2486	168.267	51.7452	119.765	140.199	133.148	168.887	216.768	173.086	144.65	126.885	133.088	183.415	45.6122	164.845	98.8696	128.123	82.822	267.011
ENSSSCG00000028530	TMEM52	transmembrane protein 52 [Source:VGNC Symbol;Acc:VGNC:94188]	11.1359	-1.1279	0.463797	-2.43188	0.0150209	0.245948	5.50579	4.11895	2.41865	0.78742	2.34131	2.64675	9.59825	1.86928	9.03697	22.6111	10.3276	3.88922	6.09556	7.7409	45.9893	26.5473	10.733	3.08181	8.39112	20.4044	10.6751	10.0317	6.25508	8.40187	2.70447	10.4988	7.25059	16.8189	25.6959	32.1968	13.7371	8.10406	3.394	17.6811	12.1764
ENSSSCG00000008020	IFT140	intraflagellar transport 140 [Source:VGNC Symbol;Acc:VGNC:89045]	29.7394	-0.392736	0.161599	-2.43031	0.0150861	0.246741	44.0463	32.9516	12.0933	37.7962	42.9241	31.761	33.1576	40.1896	45.1849	44.1454	28.6879	24.3077	25.253	30.9636	44.5957	30.2344	28.071	30.8181	27.9704	22.1787	30.6019	24.6233	29.4883	25.2056	32.4537	20.9976	24.1686	39.4878	23.9237	24.1476	20.6057	21.881	18.667	31.6399	15.6554
ENSSSCG00000032525	Novel gene	0	9.31052	0.898108	0.369615	2.42985	0.0151051	0.246778	1.83526	7.64947	9.67461	11.8113	7.02394	27.7909	5.23541	10.2811	9.03697	4.30687	6.88509	9.72306	17.4159	7.7409	1.39362	7.37424	16.5124	6.77999	5.59408	7.98434	7.11672	14.5916	7.14867	11.7626	10.8179	17.498	14.5012	5.85004	3.54426	2.68307	15.4543	17.0185	5.091	4.65292	6.0882
ENSSSCG00000039985	CES1	liver carboxylesterase [Source:NCBI gene (formerly Entrezgene);Acc:100736962]	1825.4	-0.412035	0.169618	-2.42919	0.0151326	0.246953	3103.43	2306.61	994.067	1437.83	2359.26	2217.98	2707.58	1979.57	1876.68	1636.61	2671.41	1478.88	1613.58	1544.31	1866.05	1635.61	1154.21	1230.26	2801.23	2355.38	1557.85	1818.48	2088.3	1051.91	1766.02	1339.18	1749.81	1666.53	1568.33	1529.35	1461.29	1118.36	2036.4	2428.82	1737.75
ENSSSCG00000004785	SRP14	signal recognition particle 14 [Source:VGNC Symbol;Acc:VGNC:93458]	577.523	0.23097	0.0952431	2.42505	0.0153062	0.247056	507.45	542.524	587.733	552.769	553.33	542.584	554.953	586.955	457.873	619.113	667.854	647.556	684.444	402.527	543.51	684.33	585.363	596.639	392.984	548.258	566.491	627.439	562.958	615.017	578.757	585.6	674.304	425.59	635.308	550.029	643.069	585.924	646.557	463.431	794.076
ENSSSCG00000002670	USP10	ubiquitin specific peptidase 10 [Source:VGNC Symbol;Acc:VGNC:94743]	351.075	0.35675	0.146903	2.42848	0.0151624	0.247056	358.794	273.616	425.683	329.929	310.614	420.833	361.243	363.575	248.015	338.089	330.484	339.335	416.24	226.421	229.947	415.17	617.562	342.081	299.982	310.502	333.774	330.135	273.437	341.956	308.31	408.287	467.663	268.371	361.514	311.236	549.485	279.59	503.16	243.813	348.767
ENSSSCG00000002743	IST1	IST1 factor associated with ESCRT-III [Source:VGNC Symbol;Acc:VGNC:98480]	670.925	0.52912	0.218075	2.42632	0.0152526	0.247056	748.787	586.067	536.941	1033.88	544.745	701.388	581.13	846.785	526.153	553.433	594.413	598.941	635.68	483.806	438.989	534.633	1934.42	545.481	586.679	548.258	603.498	528.034	489.684	476.386	549.008	968.223	1376.4	555.754	453.665	472.22	1112.71	496.779	828.984	515.544	494.884
ENSSSCG00000002907	Novel gene	COX6B protein [Source:NCBI gene (formerly Entrezgene);Acc:100038022]	1092.25	0.458131	0.188754	2.42713	0.0152187	0.247056	885.514	940.885	887.646	731.513	825.703	1261.18	1093.33	817.811	679.781	1751.82	876.701	1237.75	1302.71	493.482	1053.57	1210.11	1098.9	1065.08	659.402	1052.16	868.239	1036	915.923	1869.42	973.611	1249.36	1637.42	740.03	1616.18	732.478	1063.77	1059.2	1230.32	1021.78	2290.03
ENSSSCG00000013592	ELAVL1	ELAV like RNA binding protein 1 [Source:VGNC Symbol;Acc:VGNC:87638]	671.835	0.178445	0.0735816	2.42512	0.0153031	0.247056	707.494	729.642	648.199	710.253	623.569	693.448	656.171	706.589	493.017	602.962	702.279	827.433	716.664	557.345	549.085	699.816	693.519	725.459	626.537	733.672	638.369	704.957	626.402	785.575	692.345	766.413	699.682	574.035	728.345	525.882	709.179	642.652	728.013	576.032	713.19
ENSSSCG00000014156	ARRDC3	arrestin domain containing 3 [Source:VGNC Symbol;Acc:VGNC:85546]	999.117	-0.617833	0.254842	-2.42438	0.0153346	0.247056	2476.69	1477.52	1134.35	738.6	919.355	402.306	756.517	843.981	867.55	499.597	1495.21	1079.26	892.564	1675.9	890.52	714.564	482.987	921.463	1846.05	1483.31	1024.1	957.574	816.735	682.232	1517.21	620.596	472.497	824.856	647.713	1314.7	668.826	829.046	1570.57	950.126	474.01
ENSSSCG00000010432	Novel gene	N-acylsphingosine amidohydrolase 2 [Source:VGNC Symbol;Acc:VGNC:97888]	187.343	-1.06207	0.437911	-2.42532	0.015295	0.247056	534.062	438.962	198.33	144.885	440.167	71.4622	241.701	194.405	230.945	61.3729	191.635	59.3107	79.2423	298.025	131	61.9436	102.377	100.467	550.317	41.696	106.751	148.652	109.911	23.5252	316.423	83.9905	122.052	196.708	83.2901	292.455	81.5641	147.494	145.942	461.57	64.361
ENSSSCG00000008888	NPY1R	neuropeptide Y receptor Y1 [Source:VGNC Symbol;Acc:VGNC:90865]	22.8163	-0.898267	0.370409	-2.42507	0.0153055	0.247056	22.0232	24.7137	2.41865	19.6855	35.1197	7.94025	10.4708	23.366	22.0904	32.3015	8.0326	11.6677	26.1238	50.3158	27.8723	16.2233	13.2099	16.0254	43.3541	24.8402	45.547	43.7748	18.7653	3.36075	2.70447	19.8311	15.7096	56.3066	9.74671	26.8307	15.4543	34.8475	10.182	44.668	13.0461
ENSSSCG00000025751	MDH1	malate dehydrogenase 1 [Source:NCBI gene (formerly Entrezgene);Acc:396894]	1561.87	0.567653	0.234154	2.42428	0.015339	0.247056	1220.45	1149.19	1291.56	1047.27	1141	1463.65	1232.07	1081.38	730.991	1989.77	1249.64	2074.9	2207.46	584.438	1298.85	2043.4	1742.05	1544.61	839.811	1204.75	1459.64	1442.74	1284.97	3808.57	1371.17	1839.62	2645.26	858.493	2601.49	979.32	1648.45	1431.99	2026.22	1048.77	3081.5
ENSSSCG00000008377	CCT4	chaperonin containing TCP1 subunit 4 [Source:VGNC Symbol;Acc:VGNC:86382]	1032.96	0.28614	0.118033	2.42424	0.0153403	0.247056	912.126	1022.09	967.461	884.273	936.525	1443.8	1048.83	849.589	648.654	961.509	1109.65	1105.51	1260.04	806.989	1007.58	1051.57	941.205	1237.66	692.267	1079.66	949.37	1097.11	850.692	1487.13	1211.6	1067.38	1249.52	817.543	1240.49	909.56	1146.19	871.187	1030.08	838.456	1420.29
ENSSSCG00000008550	SLC5A6	solute carrier family 5 member 6 [Source:VGNC Symbol;Acc:VGNC:93146]	5105.59	0.320721	0.132275	2.42465	0.0153232	0.247056	4495.48	3923.59	5318.62	5787.54	3044.49	6861.7	6551.24	5249.88	4666.09	5148.87	4973.33	6351.1	6133.88	3409.87	3683.33	5237.92	5784.28	4505	3751.53	5612.99	4257.22	5082.44	5402.61	5730.92	5087.12	5803.51	6031.28	3836.16	6539.16	4381.45	5361.77	3556.87	6877.09	3837.73	6419.58
ENSSSCG00000017886	FBXO39	F-box protein 39 [Source:VGNC Symbol;Acc:VGNC:88043]	821.635	0.424282	0.174969	2.4249	0.0153128	0.247056	380.817	749.648	948.112	855.138	638.398	839.019	1609.89	733.693	1011.14	654.644	907.684	580.467	724.501	988.9	556.053	755.122	795.07	840.103	426.548	1313.87	837.638	935.686	1001.71	499.071	789.706	831.739	951.035	744.418	602.524	660.035	1088.67	915.759	1029.23	612.324	948.89
ENSSSCG00000039085	Novel gene	trafficking protein particle complex 10 [Source:NCBI gene (formerly Entrezgene);Acc:110256502]	235.176	0.278819	0.115054	2.42339	0.0153765	0.247369	189.95	193.002	299.913	247.25	165.453	234.237	325.468	259.83	203.834	180.889	243.273	280.996	222.053	230.292	161.659	256.624	285.664	282.294	246.839	219.126	243.392	194.251	246.629	197.444	256.925	239.139	256.187	212.795	278.224	201.23	247.268	225.293	328.369	180.533	194.823
ENSSSCG00000032234	TMEM165	transmembrane protein 165 [Source:VGNC Symbol;Acc:VGNC:94104]	70.4687	0.350518	0.144733	2.42183	0.0154427	0.248163	45.8816	71.1989	41.1171	79.5294	73.3611	74.109	62.8249	54.2092	45.1849	72.1401	55.0807	69.0337	79.2423	52.2511	51.5638	89.9658	94.9461	83.8254	55.9408	62.9876	88.2473	69.3101	63.4444	61.3337	64.9074	103.822	87.007	60.6942	66.4548	67.0767	91.867	102.111	54.304	67.9326	103.499
ENSSSCG00000048391	Novel gene	0	147.914	0.608231	0.251217	2.42114	0.0154721	0.248364	93.5984	289.503	65.3036	162.209	224.766	156.158	184.112	176.647	168.69	215.344	78.031	51.5322	244.693	125.79	197.893	78.9044	246.034	147.927	140.551	118.878	76.1489	206.106	105.443	99.1421	67.6118	185.479	108.759	112.613	128.479	72.4429	146.815	303.092	89.0925	86.5443	222.654
ENSSSCG00000023279	SH3TC2	SH3 domain and tetratricopeptide repeats 2 [Source:VGNC Symbol;Acc:VGNC:92833]	6.92687	-1.00714	0.416077	-2.42056	0.0154965	0.248484	7.34105	4.11895	0	9.44904	16.3892	2.64675	6.98055	5.60785	11.0452	11.8439	5.73757	4.86153	2.61238	3.87045	8.36169	5.16197	7.43056	1.23273	6.29334	5.3229	16.3684	5.47185	3.57433	4.20094	5.40895	4.66614	2.41686	27.7877	7.08852	8.04921	4.29285	8.10406	6.788	9.30584	2.60923
ENSSSCG00000000971	HDAC10	histone deacetylase 10 [Source:VGNC Symbol;Acc:VGNC:88811]	134.552	-0.259797	0.107412	-2.4187	0.015576	0.249215	139.48	112.977	96.7461	114.963	142.82	125.721	137.866	155.15	121.497	197.039	133.112	121.538	128.878	121.919	182.564	122.412	175.031	107.247	167.822	126.862	133.794	128.588	150.122	121.827	113.588	99.1554	126.885	175.501	145.315	131.47	114.19	129.665	128.123	163.783	115.676
ENSSSCG00000016746	NPC1L1	NPC1 like intracellular cholesterol transporter 1 [Source:VGNC Symbol;Acc:VGNC:90842]	216.058	0.855952	0.353872	2.41882	0.015571	0.249215	170.679	130.629	224.935	325.992	109.261	258.058	204.181	273.85	176.723	110.902	127.374	212.935	190.704	32.8988	58.5319	421.807	392.994	485.078	143.348	117.991	168.666	113.085	148.335	238.613	140.633	300.966	532.918	135.282	248.984	83.1751	546.909	76.1782	362.309	74.4467	222.654
ENSSSCG00000038826	NDUFV2	NADH:ubiquinone oxidoreductase core subunit V2 [Source:VGNC Symbol;Acc:VGNC:98517]	645.297	0.254208	0.105291	2.41433	0.0157643	0.250292	579.943	641.967	636.106	579.541	647.763	759.617	765.242	693.504	425.742	883.985	745.885	602.83	681.832	456.713	685.659	612.8	506.104	649.647	499.971	716.817	596.381	575.456	649.635	727.602	605.802	690.588	717.808	454.109	753.155	531.248	657.665	713.158	631.284	651.409	858.437
ENSSSCG00000044575	Novel gene	0	511.273	-0.492356	0.203861	-2.41516	0.0157283	0.250292	766.222	630.787	539.36	455.916	578.304	292.466	409.235	615.929	868.554	343.473	555.397	427.815	270.817	828.276	774.85	393.047	390.517	393.856	737.02	482.609	326.657	301.864	571.893	330.194	838.387	408.287	372.197	390.49	522.778	796.872	504.839	392.237	395.401	678.396	309.629
ENSSSCG00000031271	STRADB	STE20 related adaptor beta [Source:VGNC Symbol;Acc:VGNC:98351]	686.287	0.306258	0.126869	2.41398	0.0157793	0.250292	645.095	661.973	744.945	614.188	581.426	614.046	767.86	612.19	439.799	569.584	718.344	910.079	719.276	474.13	588.106	775.77	785.988	739.636	574.092	699.074	579.301	649.326	600.488	1033.43	776.184	866.735	773.396	473.853	948.089	598.324	669.685	478.14	847.651	598.366	891.487
ENSSSCG00000015328	SGCE	sarcoglycan epsilon [Source:VGNC Symbol;Acc:VGNC:92790]	44.353	-0.437122	0.181034	-2.41459	0.0157531	0.250292	49.5521	57.6652	31.4425	41.7333	53.0697	33.0844	44.501	41.1242	45.1849	61.3729	48.1956	36.9476	41.7981	48.3806	48.7765	45.7203	34.676	36.9818	48.9482	31.9374	66.1855	65.6622	41.1048	31.0869	24.3403	33.8295	42.2951	79.7068	23.9237	42.9291	33.4842	63.2117	26.3035	63.2797	33.92
ENSSSCG00000007723	RCC1L	RCC1 like [Source:VGNC Symbol;Acc:VGNC:92176]	230.848	0.360438	0.149255	2.41492	0.0157388	0.250292	242.255	219.481	208.004	174.807	239.594	352.018	294.055	252.353	165.678	191.656	276.551	244.049	343.093	123.854	200.681	238.188	211.358	347.629	186.702	243.079	229.158	229.818	203.737	254.577	197.427	221.641	259.813	150.639	239.237	131.47	217.218	173.427	233.337	231.715	351.376
ENSSSCG00000025593	Novel gene	transporter 2, ATP binding cassette subfamily B member [Source:NCBI gene (formerly Entrezgene);Acc:733650]	211.404	0.386452	0.160081	2.4141	0.0157742	0.250292	159.668	210.655	229.772	245.675	194.329	158.805	242.574	190.667	162.666	219.65	139.997	184.738	281.267	156.753	192.319	155.597	159.344	395.089	227.959	206.706	265.454	250.793	204.631	202.485	105.474	289.3	215.101	214.989	166.58	136.837	224.945	430.326	151.881	225.201	200.911
ENSSSCG00000023298	SRXN1	sulfiredoxin 1 [Source:VGNC Symbol;Acc:VGNC:95751]	131.615	0.676596	0.28009	2.41564	0.0157077	0.250292	66.9871	117.684	130.607	110.239	91.3112	144.248	98.6002	138.327	99.4067	87.2142	130.817	245.021	111.462	38.7045	36.234	193.943	108.156	397.554	65.7304	149.928	211.366	145.916	98.2942	257.938	97.3611	111.987	138.97	96.5257	119.619	56.3445	169.997	86.7135	200.246	66.0715	186.995
ENSSSCG00000035048	C1QBP	complement C1q binding protein [Source:VGNC Symbol;Acc:VGNC:98976]	615.72	0.383875	0.159008	2.41419	0.0157704	0.250292	505.615	502.511	474.056	543.32	537.721	866.81	610.798	486.948	279.142	708.48	584.085	652.417	744.529	350.276	551.872	718.251	583.712	851.197	432.142	582.857	669.683	640.207	521.853	811.621	494.919	715.085	1052.54	441.678	725.687	405.143	834.53	647.515	630.435	547.183	845.391
ENSSSCG00000004177	RPS12	ribosomal protein S12 [Source:NCBI gene (formerly Entrezgene);Acc:397650]	6050.83	0.271558	0.112615	2.41139	0.0158919	0.250979	4608.35	6424.38	5478.25	5673.36	5043.19	7367.23	5677.8	6792.04	5323.78	8543.76	5590.69	7093.95	5650.59	5501.84	5935.41	5145.75	4838.95	6291.22	4689.93	5950.11	5904.03	6495.09	5480.35	9166.44	5595.56	6620.08	6351.51	4726.83	7086.74	3662.39	5668.28	6626.69	5813.07	6852.82	8108.62
ENSSSCG00000039930	ZNF446	zinc finger protein 446 [Source:VGNC Symbol;Acc:VGNC:95241]	62.1713	-0.415895	0.172447	-2.41173	0.0158771	0.250979	94.516	47.0737	48.3731	59.8439	60.8741	62.1986	49.7364	87.8563	85.3492	72.1401	51.6382	61.2553	67.0512	40.6397	59.9255	53.0945	67.7007	51.7745	104.889	42.5832	64.7621	62.0143	96.507	58.8131	73.0208	71.1586	49.5457	70.9317	77.9737	59.0275	48.0799	28.3642	49.213	63.2797	34.7897
ENSSSCG00000033949	Novel gene	G protein subunit gamma 7 [Source:NCBI gene (formerly Entrezgene);Acc:100621275]	196.215	-0.336305	0.139509	-2.41063	0.0159249	0.250979	260.607	261.847	118.514	179.532	272.373	246.148	222.505	225.249	181.744	213.19	230.65	171.126	122.782	203.199	227.159	141.585	144.483	142.38	205.582	229.772	153.009	179.659	202.843	161.316	167.677	164.481	165.555	288.846	174.555	179.766	206.057	183.962	193.458	275.453	170.47
ENSSSCG00000006522	GBA	glucosylceramidase beta [Source:VGNC Symbol;Acc:VGNC:98802]	323.013	0.280022	0.116123	2.41141	0.0158908	0.250979	248.678	298.918	273.308	340.953	294.225	393.042	369.969	362.641	188.772	377.928	309.829	247.938	410.144	239.968	292.659	337.003	348.411	385.227	249.636	305.179	306.73	369.35	329.732	346.157	221.767	402.454	352.862	323.946	357.97	220.012	315.954	469.225	252.004	374.095	388.775
ENSSSCG00000012362	Novel gene	Cdc42 guanine nucleotide exchange factor 9 [Source:VGNC Symbol;Acc:VGNC:85504]	10.7805	-0.638854	0.265013	-2.41065	0.0159242	0.250979	11.9292	12.9453	14.5119	7.08678	15.6087	7.94025	14.8337	5.60785	9.03697	11.8439	9.18012	5.83384	3.48318	9.67612	11.1489	8.84909	6.60495	4.9309	16.083	5.3229	14.9451	13.6796	11.6166	6.7215	16.2268	12.8319	7.25059	17.5501	6.20245	18.7815	9.44427	13.7769	9.3335	19.5423	6.95795
ENSSSCG00000040355	TICRR	TOPBP1 interacting checkpoint and replication regulator [Source:VGNC Symbol;Acc:VGNC:93977]	3.85003	1.10418	0.457825	2.41178	0.0158747	0.250979	4.58816	1.76526	4.83731	3.14968	3.90219	1.32337	8.72568	4.67321	4.01643	3.23015	0	2.91692	6.09556	0	2.78723	2.21227	4.95371	9.24544	1.39852	1.7743	5.69337	2.73593	1.78717	5.04112	8.11342	5.83267	1.20843	2.19377	2.65819	2.68307	2.57571	13.7769	3.394	3.72234	1.73949
ENSSSCG00000039731	Novel gene	glutaredoxin [Source:NCBI gene (formerly Entrezgene);Acc:397463]	1986.82	0.352771	0.146454	2.40876	0.016007	0.252003	1439.76	1669.94	1598.73	1533.11	1997.92	2347.67	2547.03	1390.75	1321.41	2574.43	2266.34	1926.14	2571.46	1346.92	1924.58	2266.84	2125.14	1731.36	1060.78	2521.28	1728.65	2004.52	2004.31	2013.09	2014.83	2180.25	2282.73	1503.46	2304.65	1561.55	2189.35	2203.5	2483.56	1569.9	3332.86
ENSSSCG00000009338	Novel gene	FRY microtubule binding protein [Source:NCBI gene (formerly Entrezgene);Acc:100155799]	47.4715	-0.761953	0.316436	-2.40793	0.0160435	0.252308	57.8108	39.4242	67.7223	43.3081	42.9241	22.4974	25.3045	55.1438	110.452	22.6111	35.573	44.7261	30.4778	119.984	44.5957	32.4467	36.3272	32.0509	109.784	15.9687	73.3022	21.8874	37.5305	36.9682	56.794	33.8295	43.5035	60.6942	28.3541	115.372	33.4842	34.0371	31.3945	53.0433	12.1764
ENSSSCG00000004480	COX7A2	COX7A2 protein [Source:NCBI gene (formerly Entrezgene);Acc:100038000]	748.81	0.465793	0.193522	2.40693	0.0160873	0.252726	536.814	603.72	607.082	511.036	582.987	906.511	760.007	547.7	412.689	1209.15	709.164	820.626	871.665	414.138	760.914	777.245	658.843	747.648	418.857	699.961	544.429	831.721	636.231	1405.63	651.778	844.571	1047.71	528.697	1105.81	440.023	867.156	909.276	698.315	635.589	1504.66
ENSSSCG00000004622	GNB5	G protein subunit beta 5 [Source:VGNC Symbol;Acc:VGNC:88534]	124.127	-0.30649	0.127435	-2.40507	0.0161692	0.253742	144.986	152.401	118.514	85.8288	142.04	99.2531	106.453	133.654	149.612	113.055	144.587	117.649	140.198	166.429	137.968	148.96	86.6899	127.587	179.71	110.894	122.408	117.645	159.058	89.0599	146.042	102.655	99.0913	136.745	116.961	93.9074	71.2613	122.371	100.123	155.408	105.239
ENSSSCG00000014871	TSKU	tsukushi, small leucine rich proteoglycan [Source:VGNC Symbol;Acc:VGNC:94495]	127.388	-0.815806	0.339513	-2.40287	0.016267	0.254734	669.871	84.7326	43.5358	66.9307	87.409	107.193	47.9913	128.98	68.2794	100.135	127.374	103.064	275.171	87.0851	165.84	101.027	68.5263	141.147	183.905	272.355	170.801	96.6694	83.9969	64.6944	102.77	95.6558	79.7564	107.494	94.8089	67.0767	111.614	119.13	65.3345	191.7	76.5374
ENSSSCG00000012399	FOXO4	forkhead box O4 [Source:VGNC Symbol;Acc:VGNC:88221]	337.478	-0.237352	0.0987783	-2.40287	0.0162668	0.254734	432.204	371.294	268.471	344.103	373.829	358.634	443.265	386.941	352.442	290.714	366.057	293.636	329.16	394.786	358.159	317.83	312.084	258.872	404.871	375.264	286.092	337.431	377.986	270.54	332.65	317.297	257.396	364.896	358.856	281.722	280.752	249.605	271.52	466.223	326.154
ENSSSCG00000037985	MTRES1	mitochondrial transcription rescue factor 1 [Source:VGNC Symbol;Acc:VGNC:90469]	218.409	0.31329	0.130476	2.40112	0.016345	0.254734	181.691	194.179	186.236	192.918	209.938	236.884	242.574	207.49	152.624	299.328	189.34	248.91	219.44	137.401	178.383	262.523	218.789	212.029	139.852	290.098	191.44	223.434	208.205	244.495	221.767	236.806	239.269	169.651	268.478	147.569	264.44	216.379	268.974	187.047	355.725
ENSSSCG00000016279	PDE6D	phosphodiesterase 6D [Source:VGNC Symbol;Acc:VGNC:96474]	115.502	0.28708	0.11959	2.40054	0.0163708	0.254734	103.692	148.87	113.677	82.6791	133.455	93.9596	156.19	117.765	101.415	138.897	118.194	101.12	154.131	137.401	111.489	85.5412	71.8288	110.329	97.1971	127.749	96.0757	96.6694	109.911	122.667	127.11	123.653	125.677	105.301	120.505	91.2244	106.463	141.011	100.123	134.935	135.68
[truncated: 18,308 more rows]
