# Supplementary material for: Effect of dietary soybean oil inclusion on liver-related transcription factors in a pig model for metabolic diseases
Source: Sci Rep. 2022 Jun 20;12:10318. doi: 10.1038/s41598-022-14069-1 (PMC9209463; doi:10.1038/s41598-022-14069-1)
Supplement: Supplementary file 2 — Supplementary Information 2. [file 41598_2022_14069_MOESM2_ESM.xls]

## Sheet: analysis (1)
Table S3. Enrichment for GO terms by PANTHER Overrepresentation Test of liver from immunocastrated male pigs fed diets containing different levels of soybean oil (SOY1.5: 1.5% and SOY3.0: 3.0% soybean oil).
Analysis Type:	PANTHER Overrepresentation Test (Released 20220202)
Annotation Version and Release Date:	PANTHER version 17.0 Released 2022-02-22
Analyzed List:	Client Text Box Input (Sus scrofa)
Reference List:	Sus scrofa (all genes in database)
Test Type:	PANTHER Overrepresentation Test. Type: FISHER
Correction:	FDR
PANTHER GO-Slim Biological Process	Sus scrofa - REFLIST (22162)	(FDR)
glucose metabolic process (GO:0006006)	CBR2, PPP1R3B, FBP2	3.23E-02
negative regulation of endopeptidase activity (GO:0010951)	CAST, SERPINA6, KNG1	3.77E-02
negative regulation of peptidase activity (GO:0010466)	CAST, SERPINA6, KNG1	2.33E-02
negative regulation of proteolysis (GO:0045861)	CAST, SERPINA6, KNG1	1.91E-02
hexose metabolic process (GO:0019318)	CBR2, PPP1R3B, FBP2	4.86E-02
negative regulation of hydrolase activity (GO:0051346)	CAST, SERPINA6, KNG1	2.10E-02
regulation of endopeptidase activity (GO:0052548)	CAST, SERPINA6, KNG1	3.39E-02
regulation of peptidase activity (GO:0052547)	CAST, SERPINA6, KNG1	2.95E-02
negative regulation of molecular function (GO:0044092)	CAST, SERPINA6, KNG1, NEDD4L	3.23E-02
cytoskeleton-dependent intracellular transport (GO:0030705)	MYO6, SYBU, CLUAP1, MKS1, IFT172, B9D1	2.61E-02
